# Supplementary material for: HOTTIP-Variants in Liver Cancer Metastasis Prognosis: A Clinical Study with Bioinformatics and siRNAs Targeting HOTTIP-WDR5 via Molecular Docking, a Step-Toward ncRNA Precision
Source: Int J Mol Sci. 2026 Feb 24;27(5):2108. doi: 10.3390/ijms27052108 (PMC12984522; doi:10.3390/ijms27052108)
Supplement: Supplementary file 1 [file ijms-27-02108-s001.zip › Supplementary Table S1.csv]

	logFC	AveExpr	t	P.Value	adj.P.Val	B
GABRD	4.560339573052988	0.771006486943619	22.4523488296749	4.4233635973588685e-74	1.198584089431008e-70	157.93745603890727
PLVAP	2.8317218603422933	6.031182380152032	20.151927957925857	8.515761319603533e-64	1.3844924753411423e-60	134.45496364773905
UBE2T	3.579341699925101	2.1874444514486178	19.386547798521356	2.2594806020169273e-60	2.623902544827943e-57	126.72168542829766
CDH13	2.771748359236561	2.378947361402459	19.20106172583679	1.5235527673354607e-59	1.548120055708745e-56	124.82261988277429
MND1	4.224042541519152	0.05686095728596147	18.947087501505187	2.0744833203750277e-58	1.8737194345920664e-55	122.1049225133145
CXorf36	2.2778584489961355	2.833630257190586	18.61246950774361	6.445383783543836e-57	5.239452477642784e-54	118.78729833835511
CDKN3	4.273148201269825	1.78128383132818	18.505901795879	1.923174635016277e-56	1.4212260552770287e-53	117.720745958282
COL15A1	4.14128251063973	3.269614268889781	18.43981915518382	3.786937597395468e-56	2.6768709329763265e-53	116.99312286351822
MELK	4.326493714254903	1.4769030838426904	18.35215762813589	9.299965870260954e-56	6.047953804748104e-53	116.14777018346365
NCAPG	4.213308925540373	2.5080965855657125	18.180657071176515	5.3859813903847616e-55	3.2431587201805725e-52	114.39822326602534
NUF2	4.620833578412582	1.243427842113713	18.01422861681466	2.9558830400624575e-54	1.6429202357767198e-51	112.70566208847843
IQGAP3	4.28989085184598	2.842154782616094	17.843070862514693	1.699126860623836e-53	8.632626406256977e-51	110.94399550527713
CDC25C	4.683086173195989	0.7299195842606812	17.75025286095739	4.382418262957352e-53	2.159071397550322e-50	110.00783153006935
NDC80	3.86645099878654	1.7719730397635707	17.634273753728994	1.4303982132878894e-52	6.498414643704372e-50	108.86265848624474
SKA1	4.341313406417721	1.0450242209913023	17.6336897143465	1.438940381186846e-52	6.498414643704372e-50	108.842653420572
PRC1	3.308905303437316	3.36548868392497	17.464320945163596	8.079486405068937e-52	3.456744472989757e-49	107.0539444993843
EXO1	4.0985593552770245	0.9547263128829356	17.337095079780973	2.948031653541991e-51	1.1982274655821422e-48	105.84344717483717
CCNB2	4.20180808659826	2.067544891479405	17.274624783911353	5.563065999596862e-51	2.2059591956450192e-48	105.22014223498545
HIGD1B	3.336131706292906	-1.0452386838225884	17.24796869636342	7.29357251829515e-51	2.823307190534346e-48	104.82223314340756
SLC26A6	2.6153304967203397	3.633582382982318	17.232824730030384	8.506540616847223e-51	3.216263659272143e-48	104.68250351071359
NEK2	4.184307072700812	1.7506386384394927	17.06048328480806	4.890853293329851e-50	1.7670109520657048e-47	103.06557039857803
CDCA5	3.3351549983219355	2.665077355669228	17.004825576448052	8.59845489211506e-50	2.974333609276737e-47	102.46684845909536
KIF20A	4.2391350761341275	2.0372226319449505	16.96725712260009	1.2581588177280939e-49	4.261488762213198e-47	102.12070190093416
CENPF	3.780941038156029	3.4380705869351167	16.905545114955828	2.3504180701975725e-49	7.642619397054428e-47	101.39542138324612
TOP2A	4.132954281457119	4.136104383056325	16.89126769912757	2.715883019273385e-49	8.657809044577783e-47	101.18626547563491
CDC45	4.128775475917	1.2252261004442309	16.864610817034794	3.556907579040218e-49	1.1120808350006895e-46	101.09416989893421
BIRC5	4.427371353181879	1.9275864884406244	16.85211210543208	4.036402910862843e-49	1.2381856325435489e-46	100.96512206356759
HJURP	3.964187085652344	1.7551522363954921	16.79144777958114	7.455139657972039e-49	2.244549269616841e-46	100.35902746067754
CDC20	4.397504009854867	2.731459671586576	16.744741670290033	1.1953105448478998e-48	3.5333379705703925e-46	99.84246228707677
ASPM	3.8713300916617657	3.131540422057667	16.710379137047312	1.6914143032398646e-48	4.91053816822745e-46	99.4605964019022
KIFC1	3.7906510348089886	2.7057254989967054	16.65336122875764	3.008060618072085e-48	8.579833250634378e-46	98.92611134498577
HMMR	3.6834482625549407	2.0044599381061823	16.632779272815196	3.702551561607517e-48	1.0378635049761209e-45	98.76009669091941
PBK	3.9313240495060935	1.3815956365839162	16.58158543323184	6.205761385843636e-48	1.7100554001872173e-45	98.25716088039349
KIF4A	4.062811028432861	2.1403939971336934	16.54077814248737	9.36442818777621e-48	2.4958503848666495e-45	97.83229439516069
CDK1	3.576658379654032	2.818131739208951	16.52501973415534	1.0976389264102797e-47	2.878292526706182e-45	97.62832837744116
PKMYT1	3.406169863796759	1.7131089465826037	16.488340658558794	1.588397695496775e-47	4.0990745608550105e-45	97.32082777112608
TTK	4.431178271882954	0.8135521431911686	16.46812276836506	1.9471363263856556e-47	4.9463347491215607e-45	97.11552267221283
E2F1	3.7215626301582656	3.1581441292603514	16.422110520636853	3.094406668995595e-47	7.739825173004674e-45	96.56372560206864
BUB1	4.0213686935261945	1.59141985563037	16.416458732872435	3.2755227826064615e-47	8.068704454487251e-45	96.60394757348892
DLGAP5	4.110453827732376	1.1770013421986083	16.36476862109503	5.509681077384233e-47	1.3172999258251891e-44	96.08907588907101
FOXM1	3.704412787702893	3.2633559298453942	16.34063915834011	7.02264415200234e-47	1.6546978061341164e-44	95.73667352802687
UBE2C	4.169920620145683	2.476404761900803	16.336221586525074	7.341565456198905e-47	1.7051310169554542e-44	95.76495669074065
KIF2C	4.136882646394283	1.9118693885707694	16.310251785110832	9.531361590304185e-47	2.1825475596502175e-44	95.53519998528785
SPC25	3.7997996734564454	0.4868445686574582	16.30678559812757	9.869222249967656e-47	2.2285252130551966e-44	95.49754085200475
C9orf100	2.5641102154515307	1.8212020149058228	16.304945769230557	1.0053388685441535e-46	2.2390136061357325e-44	95.48510275645566
TROAP	4.231912133916623	1.6821071476701315	16.296786644721447	1.0912363820524644e-46	2.397475824244455e-44	95.40712907058078
ANLN	3.874316788814719	2.2557119378070993	16.239850117201332	1.933210513402304e-46	4.1355442798545604e-44	94.81636238981511
SKA3	3.655817920616179	0.8980189639714167	16.22539821921697	2.2350548226330747e-46	4.719158611216692e-44	94.69680671759268
CDCA3	3.5274478043982636	1.6008322177950547	16.191929135773044	3.1272447460104066e-46	6.435790516536354e-44	94.36304210117027
RACGAP1	2.4558885745173646	3.212704469987278	16.169781754640226	3.905285171188693e-46	7.936515789148221e-44	94.03358479183005
TNFRSF4	3.0285908386031473	0.8814412938253945	16.100861358535333	7.793427377176306e-46	1.5642659542979306e-43	93.45781737804587
AMIGO3	1.9766363348294311	2.1390261831370108	16.089432565966124	8.738968325896493e-46	1.732660329785673e-43	93.32301831399477
FBXL18	2.1771550086893763	3.2969257966768457	16.088171411129665	8.850086130452744e-46	1.733550606131334e-43	93.20991701749168
EZH2	2.5521790451874904	2.691667249956485	16.036589602512812	1.483527208406064e-45	2.8375512181489163e-43	92.75716606687888
CCNB1	3.140369177363276	3.4919098052350837	15.993234770519162	2.289442671999251e-45	4.2783630990073366e-43	92.24193868369258
TRAIP	3.2480578488000913	0.8008374091199335	15.94705209297392	3.633462518247506e-45	6.637397036142466e-43	91.93005334282022
THY1	2.7156527567008553	5.195661700131821	15.945384120847258	3.694560497039765e-45	6.674018284541389e-43	91.65181819611855
FBXO43	3.5378998934199215	-0.7604700740747711	15.919562711667954	4.782470348963654e-45	8.544329992686933e-43	91.60302239193327
CDC6	3.421731843916632	2.6044348803932396	15.797563591373192	1.616746753277033e-44	2.7380279911227084e-42	90.38863499466599
DEPDC1	3.889044171603074	1.0776134851931505	15.758072535605807	2.3969490211640647e-44	4.017484245988182e-42	90.06068852148425
DTL	3.418041031795638	2.3587743283546194	15.700657453088423	4.2472009762226493e-44	6.974847825396751e-42	89.44797192523245
AURKA	2.6947001584884296	3.4643332817305375	15.670386559477896	5.741117847596223e-44	9.33390939662194e-42	89.03645400664051
RRM2	3.2568170917063197	3.888762072202725	15.662259617522883	6.22482176421526e-44	1.0020114083426901e-41	88.90958199495729
AZI1	1.9044790968771712	3.269223599691465	15.643241125325764	7.521770280972489e-44	1.1989111885103015e-41	88.78969619966455
CDCA8	3.133350097163391	2.100238466322192	15.636507283508315	8.042958769360086e-44	1.269538093905401e-41	88.83030068245432
VPS45	1.110533131384014	4.566774398818072	15.610493493004682	1.0418048944384944e-43	1.6286215359404846e-41	88.34421722718601
CD34	2.049630790065047	4.84439388490278	15.58892552083587	1.2909681585611468e-43	1.9989105068463928e-41	88.1182373869664
OR51E1	3.027809834722552	-1.6565074730866447	15.573538737989235	1.5042986117591097e-43	2.3072534745263776e-41	88.1436051596764
CDT1	3.4897341303673266	2.488031455266885	15.518394389046993	2.601522858522369e-43	3.9528559470894083e-41	87.6354343022709
TRIP13	3.393993957377406	1.2277099555825868	15.509515986764336	2.841242300055599e-43	4.2771219735466603e-41	87.60645765955488
CENPM	3.83170737005044	1.471649191053432	15.495998502511881	3.249225080236726e-43	4.846412968301715e-41	87.46892419094173
BUB1B	3.841887595088285	1.3712625383683976	15.482333809419474	3.721106414111765e-43	5.499795280057189e-41	87.33649033214063
CENPA	3.9282271640819704	0.27022309192224175	15.423470379692006	6.671176819227251e-43	9.431303715391014e-41	86.75442319196097
ESM1	4.134553516200121	1.9922019730620901	15.42228059791489	6.750318389271704e-43	9.460920376963738e-41	86.72236476617331
PTTG1	3.716682311343167	2.8198877007887635	15.410675732538808	7.573132672607011e-43	1.0523418033439725e-40	86.54091116749474
APLN	3.6585692506592418	1.7865662855638922	15.394910512201214	8.853561977801981e-43	1.219840768094107e-40	86.46301758902258
CENPE	3.333528766112858	1.200693122996952	15.370878873325637	1.1233026709280842e-42	1.5346768759620834e-40	86.24284514549169
CCNA2	3.343275865142876	2.506113109472687	15.366625375552772	1.1716280812259346e-42	1.5873607787142702e-40	86.13733147403413
TMEM120B	1.3323205532269915	3.339707225338971	15.349922719177279	1.3823220869946178e-42	1.842114138553975e-40	85.88342898967205
MSTO1	1.6826546407246572	4.625669817171706	15.318460829925048	1.8872655920476096e-42	2.494566178496751e-40	85.4548675423499
OLFML2B	2.972914708834373	2.2239389727825025	15.274901139824523	2.90352660580119e-42	3.7544030301012225e-40	85.25775964253793
FAM189B	1.6145662486499175	4.494237035003832	15.27468720354288	2.909673894653426e-42	3.7544030301012225e-40	85.03083331469361
EME1	3.001185797340156	0.33749500663040033	15.246558316087864	3.842204990685303e-42	4.882049068342418e-40	85.02139409876646
KIF18B	3.755669283186312	1.272460675701143	15.23541674826753	4.289291591952881e-42	5.405837418757359e-40	84.91223385384724
FANCI	2.5719321025303774	3.1104699726829796	15.170809665153854	8.117061831255658e-42	1.007383139332477e-39	84.1482839017871
TOMM40L	1.6369212546162681	4.936507604150504	15.121427797582072	1.321003365966074e-41	1.614802460441837e-39	83.50389117932517
KIF18A	3.664779940495511	0.0392185922623011	15.114145308019253	1.419313522433195e-41	1.7220297946058868e-39	83.7216038330948
CENPL	2.0749339631270365	1.6515996949814393	15.110517091515236	1.4709846895339535e-41	1.7715014135142975e-39	83.6778016743455
PLK1	3.567088715992056	2.2772954880537846	15.044181400039678	2.8271718686412385e-41	3.3797176647330335e-39	82.99153262180896
SPATS2	1.5873147412511996	3.6036601961122043	15.026482143984017	3.36509265482235e-41	3.9934070351899095e-39	82.67396990071038
MKI67	3.290335425749494	3.9332837357167594	15.010746824784535	3.928493984673443e-41	4.628221391508756e-39	82.48347030348727
NOX4	2.8392134380579113	-0.7214595578721075	14.902321744928463	1.1399870656787844e-40	1.3238506938432628e-38	81.63951417460427
ORC1L	3.235325751441989	0.8119768225212569	14.788133792196813	3.4919212416537946e-40	3.9152865894349924e-38	80.55466294304247
CCDC99	1.8694376520099403	2.1542935115354442	14.774357068355833	3.9961534419806714e-40	4.449963195871353e-38	80.36883212643984
C5orf34	2.538924343043804	-0.46928550261318974	14.771727367639532	4.100355810555838e-40	4.5349377393208716e-38	80.38108435168581
PLXDC1	2.8493043674520155	1.7654120801370339	14.721203500379167	6.721841971828557e-40	7.384034241755992e-38	79.8773538528759
NCAPH	3.1669499597481554	1.4464132529649871	14.664509588101541	1.1697566669396333e-39	1.259463833847984e-37	79.34177989804661
DSCC1	2.1490899767738987	1.278457820526177	14.59952407684519	2.2056141254898127e-39	2.359136477119301e-37	78.71813175145728
UHRF1	3.475851728313252	1.3690008709808634	14.598360546788284	2.2307837241465073e-39	2.370462861906792e-37	78.70394247816613
AURKB	3.4607884667604942	1.6349385575670838	14.576349862775242	2.7647520296091965e-39	2.8999573224120205e-37	78.47995408316967
COX4I2	3.3496548063747658	-0.36891762652013094	14.554470359882009	3.421799342353905e-39	3.5661290838454987e-37	78.28473868442458
C15orf42	3.4620580166250985	0.10183099243016984	14.526027228740373	4.514026850215747e-39	4.644876489291621e-37	78.0178846657615
E2F8	3.7881477163866606	0.33371056134195193	14.507395948085577	5.4116513952235824e-39	5.533498640474529e-37	77.83986902427758
TCF19	2.6395471984159316	3.303222566458008	14.474549222714078	7.44924600508428e-39	7.522350406873306e-37	77.33601679797394
FAM111B	3.117308355818263	1.8721287918915812	14.468132438706997	7.92888619516081e-39	7.957273565489164e-37	77.42058308486358
RECQL4	2.9210587001800854	3.1372417666031773	14.41758034877284	1.2958931451012707e-38	1.2846726068936865e-36	76.80603137767095
SPC24	3.542826011450967	-0.8642403419775092	14.379982599712982	1.8667721249563673e-38	1.8393928004570072e-36	76.59543918097313
DIAPH3	3.377974387293338	0.21578286240308447	14.35391506355905	2.403908064761179e-38	2.3402836716698952e-36	76.36278650713838
TTC13	1.4513626838174498	3.5150708984473056	14.333459184067895	2.9312631833585384e-38	2.8366950497049473e-36	75.9460365964968
C12orf48	2.584875172830993	0.9284323595138927	14.287617360612693	4.570229700910866e-38	4.3707526163181686e-36	75.72082058063376
NEIL3	3.8792066359336848	-0.7604188971982164	14.233974302244459	7.680311869273982e-38	7.176236228198645e-36	75.19995302064441
GTSE1	3.347031984345361	1.0735873207423439	14.18036939537139	1.2893437923568908e-37	1.1978372214936189e-35	74.68896939942047
SEMA3F	1.4420224385387446	3.7929557945558683	14.16808665067863	1.451711951387052e-37	1.3334425370424122e-35	74.31977277099159
FAM54A	3.2434872357451487	-0.5475364688469917	14.13151317160807	2.0661960151312023e-37	1.8872030794383755e-35	74.22576878089835
C21orf58	2.4098202339886283	0.8294012957559088	14.047405064350087	4.646957132798734e-37	4.174045804698443e-35	73.42393960265453
KIF14	2.976014311159185	1.0672075672390755	14.012034499763907	6.5309250216239386e-37	5.770640163128369e-35	73.08045946290683
RASL12	2.218283384326469	1.1373019751365883	14.004755232375881	7.004493870119673e-37	6.155624937319224e-35	73.00879109394886
C16orf59	2.9067663606893737	1.238422673226643	13.978719507448602	8.996415872529379e-37	7.821589799763778e-35	72.75694600285117
THBS4	5.533058978602254	1.5444858406388313	13.973421876780435	9.466228266101247e-37	8.186273359057132e-35	72.69237152094618
ABCC10	1.4206251415118514	3.322049330104658	13.937725723004059	1.3337102722463554e-36	1.1472731008561506e-34	72.1722183826561
ANKRD52	1.4520401492438406	4.614690150251179	13.903167014814283	1.8581080564971116e-36	1.589953725396318e-34	71.71139506867267
ORC6L	2.8307020787416377	0.6299552094465805	13.892696020310067	2.054371791757004e-36	1.7486898738421662e-34	71.95480655413549
ZWINT	2.5256013777223636	3.2028653584363513	13.849315352136037	3.113272080133242e-36	2.6185745011778867e-34	71.34465226038495
KIF23	3.37145432734009	1.349953667013702	13.848934888834652	3.124636814051605e-36	2.6185745011778867e-34	71.51730306571424
MYBL2	4.071136765936349	2.767942460470608	13.847444244071678	3.1695635184217276e-36	2.6426032657692534e-34	71.38300385398294
WDR67	1.6148632835486039	2.0492248775152713	13.844019157275648	3.275248160489501e-36	2.716784928226444e-34	71.42565944116497
MCM10	3.41502136021926	0.540098024123467	13.840829755688798	3.3768175855255094e-36	2.7868172743895298e-34	71.4638785484983
CDKN2A	3.951089185856765	2.3635051924582844	13.812474208316146	4.429729056008239e-36	3.6372997471000985e-34	71.0963465746764
STIL	2.2680442359859327	1.353360425290634	13.796862525832458	5.1432129566304474e-36	4.201927449693358e-34	71.02282394145803
TARBP1	1.6949421116037495	4.233548144855852	13.740463372264099	8.816851050145161e-36	7.096255662042576e-34	70.18814697963222
CSPG4	2.2203338335316394	2.935341382837356	13.693923188585618	1.3746898560240605e-35	1.090229642889716e-33	69.90306731141305
JRK	1.677971463044874	2.6615188144371453	13.688346003133107	1.4497849034232622e-35	1.1442040271774465e-33	69.88473559522927
HMGXB3	0.8984622771958701	4.864685764487818	13.670560304817846	1.7176804876276551e-35	1.3490845105241748e-33	69.4860213051791
ADCY6	1.247234709408482	4.817712554419713	13.639456376753849	2.310129689562106e-35	1.8056773313894575e-33	69.19286511183593
PYGO2	1.1699852269253777	5.457782211549627	13.581884281753414	3.9953061390837675e-35	3.093127962343995e-33	68.63662627462806
FAM72D	3.112701487645355	-0.16445643463808704	13.581146396498738	4.0234336685248444e-35	3.100141449425446e-33	69.0154742121939
FLVCR1	2.194331135534957	1.8498616629639324	13.577815296395363	4.152889914522047e-35	3.1847964259575205e-33	68.91988999254528
ASF1B	2.7762929953980366	2.2468838274788867	13.563879664906178	4.7410483873589617e-35	3.618777684586009e-33	68.75343013457397
RAD54L	3.361264113469213	0.3746135919292916	13.559502295166409	4.942410024236836e-35	3.754845895983293e-33	68.80863636178708
ZNF692	1.644084060819706	3.8360875014452884	13.510281256311929	7.886932368423155e-35	5.8550569153344134e-33	68.04766217068587
LRRC14	1.3557540974673228	4.62369109963616	13.472399346155788	1.1296002381394778e-34	8.198678871281978e-33	67.62231120163179
EPR1	3.612677348255125	2.373971562397705	13.45243191378146	1.3648726580021083e-34	9.818628174247026e-33	67.68991481487024
KAT2A	1.4462898744624564	5.3154588541281855	13.42306138127009	1.8024674686934634e-34	1.2909478460801026e-32	67.1370983720627
CEP250	1.158287682274246	4.199500480330175	13.387292609102966	2.52821080715905e-34	1.7879483626792417e-32	66.85128882751519
ERCC6L	2.7731666762763894	-0.3022492327690345	13.360496136025558	3.256850053464547e-34	2.2823219038459747e-32	66.94702841859859
SHCBP1	3.088188833496762	0.6885485498693821	13.288292118856587	6.4375298071524946e-34	4.4727076754139e-32	66.26007975776496
ZIC2	5.455698354015283	0.14615132878193476	13.28000484702974	6.9605401668065695e-34	4.8155090226357966e-32	66.1933249735502
CELSR3	3.1751950358203906	1.430453586493512	13.277827844073416	7.104819237100606e-34	4.894497930372104e-32	66.13083659324252
PCNXL3	1.0669839865404382	5.313348117086192	13.273251965731669	7.417872896616315e-34	5.088598208995276e-32	65.72909647939986
OIP5	2.930329193156518	0.5198191085847463	13.255088060635403	8.802132966232258e-34	5.962711573541835e-32	65.95454534436138
GMNN	1.9524228800984371	4.617991394277791	13.253712762442019	8.916873491150375e-34	6.015374656395136e-32	65.56652439344788
CDCA2	3.1990397879628762	-0.004785905809358946	13.215378241780918	1.2790810642348932e-33	8.385201589649554e-32	65.5927763594776
TMEM206	1.3966650232250117	1.7172388626007111	13.19922171640805	1.488949666329858e-33	9.682937470076332e-32	65.37780160660245
CKAP2L	3.196085654111796	0.4867677735047952	13.193804196568744	1.5667417187506018e-33	1.014824177826585e-31	65.38438208204535
RASD2	2.400176150617399	-0.26810908020935453	13.181637796760068	1.756524145038245e-33	1.1243137618122751e-31	65.28052937068689
POLQ	3.088209020277584	0.22785060276823121	13.176003368754099	1.8520151210626012e-33	1.180786738754344e-31	65.22375565784955
CCNF	2.158308940253207	2.3054065984557126	13.16544928650152	2.045022304828926e-33	1.2987489309339327e-31	65.0089252563017
DENND4B	1.0881573047567739	4.845107510552475	13.160784830526433	2.1365910151106836e-33	1.351622440609708e-31	64.68624461192186
ARHGAP11A	2.425341377367055	2.205211457881794	13.159154192780296	2.1695570936491303e-33	1.3671573344398279e-31	64.9608450094002
SGOL2	2.3300928612110536	1.3014607088004941	13.154595269225648	2.264438010570848e-33	1.4159705067638787e-31	64.98875224390454
CENPH	1.9932627860762353	1.4260051490688457	13.129382829183372	2.8689205000099068e-33	1.780263720960346e-31	64.74696593974511
NVL	1.05569673898371	3.4573396299103805	13.11030913100443	3.4308625425501884e-33	2.112839515787158e-31	64.34385324628317
EHMT2	1.299406456983962	5.3590355523000115	13.04797883142044	6.150951437868719e-33	3.718454766153871e-31	63.62400005134293
ZNF335	0.8357067145001591	3.9893875565495813	13.03836394796332	6.729889634272026e-33	4.052390580518319e-31	63.607073710565544
PRIM2	1.3658709948737608	1.9226186056777241	13.016322997890311	8.270199918345322e-33	4.961509604149751e-31	63.65970146394654
E2F2	2.799975350853471	0.4244163641130858	13.008809179388715	8.871869272940943e-33	5.28347438239831e-31	63.66925077650934
XRCC3	1.671714812732604	2.554675627850645	13.004842002139123	9.206938185214794e-33	5.4630073363219755e-31	63.48558441746305
ZFP41	1.6794269461217348	3.2915284564532277	12.963900041620851	1.3494320349996435e-32	7.891750368713743e-31	63.005294820604774
CENPW	2.361876338396086	1.7639323495743189	12.940930092346093	1.671887317028322e-32	9.707694285802306e-31	62.97480729597965
FAM72B	2.4707558845189785	0.9931947017052795	12.891095623915989	2.6598502349475884e-32	1.5334696850985067e-30	62.562433158860784
SMG5	1.318387427183672	6.77847539515762	12.865426167626767	3.37751534503236e-32	1.940340794329898e-30	61.970444134839056
MCM2	2.374916289639721	4.234579495449594	12.844110111183591	4.117909370014369e-32	2.3573581175244232e-30	61.78135050186554
LOC338799	1.698573393885673	2.2784392667976356	12.825037311098594	4.916383212761342e-32	2.7947747647927937e-30	61.85477373739835
ILF3	0.8213792097705914	6.851443373995816	12.772405567461064	8.012872334223635e-32	4.5127410074949905e-30	61.1148506715618
NSUN5P2	1.6818559257533996	3.239993607738946	12.772285653021191	8.02178712735916e-32	4.5127410074949905e-30	61.2407693967108
KIAA1841	1.6121284547950219	1.3512824424186747	12.751642867267092	9.713436033989679e-32	5.445553208296696e-30	61.25954410841946
NDUFA4L2	2.4256718787338283	3.6795168539725847	12.750774962020255	9.791867795615943e-32	5.470659334059244e-30	60.981440383252774
C17orf82	2.556019660740481	-1.6260396097316137	12.7388344865293	1.0937206113125912e-31	6.0896266091507226e-30	61.19169028081819
PSMC3IP	2.903115298121826	0.4593372669586769	12.738443030157738	1.0976933597434914e-31	6.0908869087746356e-30	61.17831443633557
PEA15	1.1158861656270975	6.568023879733094	12.721233218657732	1.2873216319516244e-31	7.118801051792351e-30	60.629510403337626
SNHG1	1.6229249935607801	3.7715753838348145	12.701705437553723	1.542286679606906e-31	8.499829436287822e-30	60.51786526256001
CDH24	2.1750393139959696	0.7655461703391305	12.678814258420323	1.9058688146026905e-31	1.0432867066602876e-29	60.62153119219869
TACC3	2.117722974649541	3.9628453800523493	12.65978032904446	2.2723513835154277e-31	1.23558156498976e-29	60.10981169966617
GINS1	2.5668793193358233	2.1353415387147683	12.657672493363807	2.31702685459507e-31	1.2556740867335549e-29	60.331570294755764
TAF6	0.9577966192209129	4.961519475581844	12.64945684417118	2.4996674295955483e-31	1.3456818897471664e-29	59.944580221078844
HDAC11	1.6594149855188998	4.04906546004579	12.624395164434498	3.1502210755662574e-31	1.679222762182171e-29	59.77566470887063
DDX12	1.8206127482676515	0.9026803339305546	12.619769776180531	3.287548291304789e-31	1.746698043138342e-29	60.07569221614203
STMN1	1.8990641565376691	5.588919175144727	12.614041232843332	3.465921870745135e-31	1.835470937282554e-29	59.61433982061476
CEP55	2.863455737098138	0.7363943291702335	12.582997996220449	4.614105456883369e-31	2.4198750489680585e-29	59.74717500928899
LOC146880	1.192444505395749	2.653789513688773	12.581933757319977	4.659564778765984e-31	2.435858655086089e-29	59.57542046304986
CHTF18	1.7909242246897166	2.6921787284964416	12.53221380923689	7.363561980630903e-31	3.812636645894816e-29	59.1157748413149
SUV420H2	1.4774936520665691	2.43109821884109	12.500768123119913	9.831112912003366e-31	5.058045370992112e-29	58.862945559343714
CHAF1A	1.4456418035795124	3.6412067194075477	12.497324596997123	1.0147028149615269e-30	5.204113049099213e-29	58.662063938603964
KIAA0101	2.542884293271306	2.0721588059243423	12.485389128433594	1.1322339084605446e-30	5.770488678292017e-29	58.76397399154029
MSH5	1.9851068725721701	2.6992426196357258	12.473658541848582	1.260946036172196e-30	6.390729740975478e-29	58.58063905222278
IP6K1	0.8834796308221229	5.188869625399534	12.460789023432941	1.4189728848823967e-30	7.142309957404955e-29	58.21267679590388
KIAA0907	1.2731729461382102	4.330173250197054	12.451156953338929	1.5500179492564585e-30	7.776534824883837e-29	58.16508919060075
FANCD2	2.4085952035258047	1.8776462359794657	12.450839120940044	1.5545416521633944e-30	7.776534824883837e-29	58.46888550507119
ECT2	2.3590796104924876	2.8115990393025583	12.444477239458552	1.6479075704675215e-30	8.218307141307044e-29	58.299152260134555
ABCC5	1.2248021316886089	3.5990049832149364	12.442107830296852	1.684090405453002e-30	8.373070890475506e-29	58.16428667708746
CCDC142	1.1544176837080606	2.5404979312002935	12.438541236296926	1.7400526310810448e-30	8.602529903746691e-29	58.282165922375384
CBFA2T2	1.2030054656871019	3.8361111640274212	12.43849285148997	1.740824417722144e-30	8.602529903746691e-29	58.1001715968891
KIF15	3.4544399932947365	0.20471531496704923	12.437505172432898	1.756653628838313e-30	8.654446878076756e-29	58.44163757490902
USP21	1.0718003578841357	3.309870883898997	12.436002385181784	1.781013746290672e-30	8.747952110934667e-29	58.1498137683424
NFKBIL2	2.0055161006209357	2.9893492691171457	12.42236084949229	2.0181154270714326e-30	9.823509165666873e-29	58.07232328677812
MAD2L1	2.1090614099160048	2.1342209349007657	12.405388361136659	2.35744018684463e-30	1.1406923380273807e-28	58.0296686778861
SEMA5B	2.182127299838093	1.2470193334795938	12.399693243198634	2.4835856283992615e-30	1.198164247671074e-28	58.05377983185193
MESP2	3.0862786765192993	-0.9256466100767089	12.387302579293946	2.7817397285932727e-30	1.3340862686569154e-28	58.001986873249464
MLF1IP	2.133791376639539	2.8259922448429298	12.381704342403637	2.9278924619063244e-30	1.4000492836962655e-28	57.72627817587675
RFC4	1.582844237296373	3.3831235474526	12.375311023315446	3.1041776110568418e-30	1.4799917771425847e-28	57.587184823280424
MDK	3.356458545529156	5.965268195446702	12.362329167123937	3.495315356305951e-30	1.6567590980414622e-28	57.323611933479
TRIM45	2.149361115085096	1.1851076205729856	12.358683784653145	3.6137209097107295e-30	1.7029528855094795e-28	57.68604698302255
OTUB2	1.5993540278895626	1.3436801761062198	12.351279343266064	3.866662509298595e-30	1.8168843663634842e-28	57.60875086729973
PMS2L3	1.4803491346680897	0.17752678619962425	12.33737241575396	4.3903460547660334e-30	2.057009975745999e-28	57.536301869815574
CAD	1.2981217500886375	4.596307526524673	12.334514987467541	4.506396012521876e-30	2.1038702633115434e-28	57.08497080261248
AIM1L	3.4263447251277843	-0.13936232423945774	12.33427592354354	4.516242599924521e-30	2.1038702633115434e-28	57.515421729723535
E2F7	3.0358514270322545	-0.5725922623231985	12.332619355847633	4.585064664837486e-30	2.1298280377407958e-28	57.50632082630851
NR2C2AP	1.3054640112351183	3.7420506809812086	12.33229215134562	4.598781393483637e-30	2.1301136152494864e-28	57.146555491925156
CENPK	2.876599017225004	0.023289259927276634	12.323645109738965	4.9764636691089246e-30	2.2985041571696846e-28	57.4161678143055
TRPC6	2.2131171406188663	-1.213124371933531	12.317084332158512	5.283495093064918e-30	2.4334012244489926e-28	57.3689343978907
CDKN2BAS	3.1500393007697136	-2.1154859070660765	12.315442792845342	5.36322184515967e-30	2.4631429592826533e-28	57.34641093690668
FAM83D	2.3242730145448904	2.8679030813002298	12.31222146445121	5.5231753357630666e-30	2.52945872137566e-28	57.08996503505629
CDKN2C	2.05676669153712	3.4179375213118983	12.292098953534124	6.635604388994598e-30	3.0134540825774907e-28	56.82725593967153
FEN1	1.496603653038811	4.491853465000408	12.289586981744874	6.789292072533915e-30	3.0746604600349967e-28	56.68416094939337
RNASEH2A	1.715899429256265	3.7722526058858343	12.285951210657455	7.018035531178626e-30	3.1694228240528364e-28	56.72249754517722
METTL6	0.8081561647747209	2.7357972675899718	12.265726132732283	8.437899852820777e-30	3.789596016772381e-28	56.68804024006541
GJC1	2.1259479700386548	1.3718871155399306	12.260376386440067	8.859107927941659e-30	3.9678065204538704e-28	56.78524912509041
MSH2	1.2909536415331346	3.6676263478559825	12.22548414164967	1.2169332856171358e-29	5.3763318906422265e-28	56.189286447455665
SGOL1	2.9353177818280978	-0.16057959109017061	12.222505842674913	1.2503369691252603e-29	5.5089372477069055e-28	56.50918794483278
ZNF775	1.440041107254195	1.0060398303203757	12.215064887112414	1.3378366241951897e-29	5.86268135745698e-28	56.400002325565815
KCTD7	1.3420818874238554	2.3250541872450774	12.207331636138866	1.435238945691522e-29	6.272611499745367e-28	56.21518992225688
MCM6	1.6725869806527691	4.4354635460760665	12.200090973034005	1.5328267057188634e-29	6.663287856036706e-28	55.87856674626675
RAD54B	1.715369554216465	1.052589613222603	12.186646277071732	1.7318873190573597e-29	7.497795490822057e-28	56.1416982248151
PLK4	2.2238455248894153	0.48997136016086057	12.186510674644099	1.734020854071284e-29	7.497795490822057e-28	56.16728267581254
WDR62	2.504265220926882	1.620367744754451	12.16538305503204	2.1005211799510892e-29	9.058427942611355e-28	55.91033802923526
NUSAP1	2.121255209369518	3.710031338042601	12.160817841778256	2.1893317800113602e-29	9.416443407255212e-28	55.60000474290581
SCAMP3	1.1918505585747354	6.389391299568274	12.136662729342511	2.7253178603468274e-29	1.1629453483863182e-27	55.29661510513104
CENPI	3.162537296923455	-1.4615762464538016	12.103566198732219	3.6777576346416767e-29	1.5611745071541614e-27	55.45418475897417
GSG2	2.4617644461410144	-1.0965448066529615	12.092994304818875	4.046934173303509e-29	1.7134129111866784e-27	55.35941003099046
IQCC	1.4561773784188707	0.6408536212228819	12.091502747367105	4.1019082623293906e-29	1.73217726049224e-27	55.309050100986845
TMEM79	1.0986199359033597	2.350425840996036	12.070971019501526	4.9387048385070936e-29	2.0747664926214038e-27	54.985838249305516
SFTA1P	2.743158191841839	-3.443476958447648	12.049371721534772	6.002916635770507e-29	2.5024466324194073e-27	54.936902210665764
PPM1F	1.052211218681963	4.595974753834563	12.04061904611755	6.496578134735773e-29	2.7013137420596983e-27	54.43220441333182
KIAA0415	1.029766424219805	4.727357351236554	12.034273507701938	6.879555096955254e-29	2.838776821479658e-27	54.368054631781
OLFML2A	2.2435425101681155	2.6476549721138496	12.024879374734297	7.488168678955078e-29	3.082092313479789e-27	54.53314597057543
MTBP	2.1315997333192396	0.27175869287368365	12.016492026133488	8.076696069922869e-29	3.315932442040556e-27	54.653206026730054
C8orf77	2.1831951019233458	-2.174606725812862	12.011900876091998	8.418123781117739e-29	3.430121715123113e-27	54.63290052772787
STC2	2.8263114004191374	2.174279651685413	11.980119953398358	1.1209787098060678e-28	4.533550214932102e-27	54.19406766868484
TK1	2.1731722081027427	4.3161639522220865	11.971538209479183	1.2110356415185858e-28	4.885612272905501e-27	53.83356967259448
ZNF517	1.5557472378981914	3.236645504644363	11.966896536086715	1.2627103112859124e-28	5.081471346754051e-27	53.92730921338881
RAD51	2.421201208787938	0.7167250245038721	11.938745977917025	1.6266228029417825e-28	6.513702839957513e-27	53.9421506171672
UBAP2L	0.9640530197297927	6.372866260357547	11.914960434006929	2.0142743437861336e-28	7.98733470274999e-27	53.30766993773883
PIGC	1.011460605142346	4.720359434643501	11.908144407899517	2.141431297615027e-28	8.470897819130197e-27	53.23974239579083
RFX5	1.2087570321806398	4.799381730599269	11.905468570331758	2.1935073067966665e-28	8.634876947675594e-27	53.21212767810423
FANCG	1.4585169173145927	2.732568129565207	11.903251027006068	2.237618058799817e-28	8.787245024146721e-27	53.43449406519546
HELLS	2.60153393268246	0.5561384685091126	11.901166665390909	2.2798842790031393e-28	8.910182357700249e-27	53.61558006481259
KIF11	2.1103917263044325	2.2256381892812604	11.859896739480853	3.3012642961416353e-28	1.2840180604466675e-26	53.116639098297405
LOXL2	1.6418598134032492	3.349865692825258	11.849294191644438	3.630268569133866e-28	1.4086135178276468e-26	52.86163360673753
LOC222699	2.383213136789049	0.7232287094161931	11.838534467251218	3.9975181163401127e-28	1.5474202270347035e-26	53.05202511165051
ANAPC7	0.8306731234674203	4.899026246208074	11.818153199299452	4.797508172935191e-28	1.8439216991862963e-26	52.43031001893088
C19orf40	1.543731516633232	-0.27031402333749704	11.812821435313055	5.03187824354461e-28	1.925022541543171e-26	52.85999028049741
DHX34	1.120950634435569	4.1760175320068065	11.8099837927914	5.161224643800564e-28	1.9697462502091447e-26	52.40571118731865
ILF2	0.9221934265238252	6.6851973905967785	11.80332652836144	5.477815207733379e-28	2.0808018609189082e-26	52.32778803122205
KNTC1	2.1210078540361206	2.62878320967583	11.792370566972373	6.041449275653308e-28	2.2842298214784064e-26	52.46370605193353
PIAS3	1.0646740296590904	3.5181074979583333	11.754891617200723	8.442998479900068e-28	3.1693052255076736e-26	51.99851762224326
CCNE1	3.0366233111086656	0.8535808069704716	11.747006370229677	9.058352402041462e-28	3.3777681961557365e-26	52.235534670512166
CCDC93	1.0276060722053506	3.9601615480264387	11.736087651383132	9.984782262557393e-28	3.714704577223298e-26	51.77302697228478
MARCH4	2.4151513723845865	-3.2490945122928356	11.720968143086944	1.142525657304698e-27	4.221632303740859e-26	52.04716431105094
CDC7	2.010986567865008	1.2690936265584034	11.716289668529365	1.1911561133634215e-27	4.391341517247734e-26	51.9375324141839
DBF4B	1.5507133115662262	1.390561516326114	11.70748159027982	1.2883700431727554e-27	4.7282889755987935e-26	51.85051651001493
ZBTB40	1.04397787673921	3.5955426162354853	11.690830979957632	1.4942206247391897e-27	5.459109868990954e-26	51.42029835478315
MMP11	3.2623035826668763	3.0412731087478013	11.676469055653682	1.6978673742228187e-27	6.175375340070376e-26	51.37663066442081
RAD51AP1	2.316820627625591	1.0575739833475	11.669181194061789	1.811541553168762e-27	6.559474960226667e-26	51.53712031031068
DHX57	0.8801725650904535	3.5390431508708886	11.664473297727609	1.8889687406426866e-27	6.8246341745264e-26	51.19569949592622
CAP2	2.0568862978607685	4.094944155717978	11.611129433961107	3.0333384586126e-27	1.0838684980246956e-25	50.654278573604415
TMEM201	1.261905899198105	2.9743918761197783	11.602266776437816	3.281329301487198e-27	1.1699090303416419e-25	50.73290449235295
MXD3	1.4882781343230902	3.3741663339046366	11.601430283667952	3.3057527300231975e-27	1.1760378092935916e-25	50.66446218315334
C22orf29	1.082964242135286	3.5898014027161653	11.600915647685628	3.3208685664918925e-27	1.1788358330573185e-25	50.62800029181675
POLA2	1.3231766462734473	3.2162982542037732	11.598704364699797	3.386604728556895e-27	1.1995516269472332e-25	50.66438170702791
CUL7	1.1266089309378122	4.903854268212517	11.598106286581059	3.404605561067398e-27	1.2033060263442122e-25	50.48284611924513
RUSC1	1.2945194018353838	4.059240380735069	11.589194381402482	3.6843933112354765e-27	1.2993680358799648e-25	50.4648817972944
KIFC2	1.8797099193301539	3.7602906270466687	11.564878060511322	4.569665453260437e-27	1.597712278260391e-25	50.28719938186478
FAM72A	2.8965313421066714	-1.850269706060866	11.55679831421216	4.908360389283067e-27	1.7124489959005174e-25	50.62933020057662
LAMA4	1.5412995807672272	4.102556160338451	11.473162823084927	1.0273453853841954e-26	3.486968951059759e-25	49.44176450686348
WDR76	2.186149705308436	1.5454697612211106	11.469930356783957	1.0570380636214765e-26	3.570881028022756e-25	49.75280677678023
WDHD1	2.069519614847373	0.9117405778851706	11.45232631218954	1.2343806068197733e-26	4.137847403232139e-25	49.647269464659495
YEATS2	1.1101677452411485	3.7408527296991045	11.443987485999768	1.3284264252814766e-26	4.443941732968364e-25	49.230084079906824
MCRS1	0.7976223908582707	5.063891633834014	11.433156805532462	1.4612927159524815e-26	4.868380527859722e-25	49.03072828576836
RDM1	3.2608679773393643	-1.9381472725772915	11.426475443869135	1.549766774211156e-26	5.152578367101222e-25	49.49668060793597
SMARCA4	0.9291067848208652	5.977954897860304	11.412164958474618	1.7576004163319293e-26	5.819769362265683e-25	48.85310409281639
ZNF219	1.2656707432231191	4.4423429883677	11.381343980203228	2.3041465548513566e-26	7.598542533219747e-25	48.60876800592038
DDX39	1.3760552113120132	5.21721697252046	11.37391200333595	2.4594638731125313e-26	8.094324625316505e-25	48.51091899334893
FATE1	3.0299941979567975	-2.6777475603694825	11.370132832397092	2.542393698491629e-26	8.316747837037606e-25	49.00620510810871
C1orf35	1.2711004618816975	3.691491944676815	11.346500665835302	3.1278679576310796e-26	1.0211421135575521e-24	48.386585945695714
TIGD5	1.4424804510281266	2.808545618699256	11.33215222735615	3.546897145651199e-26	1.151007061756431e-24	48.3963673436412
RFX8	2.1904835505429623	-3.0346379201147737	11.33156611208518	3.565153059993246e-26	1.1546266623380517e-24	48.669545121272314
TRIM11	1.0785155032522589	4.07330157537856	11.32272296870342	3.852212749982353e-26	1.2426443430399424e-24	48.13223596227461
TIGD1	1.5967969651323675	1.2475586361828586	11.316874356258403	4.05458214643453e-26	1.3027766824262678e-24	48.446763351228185
XRCC2	2.6147817525519277	-0.9412995015744904	11.316151328485066	4.080323231143409e-26	1.3084397454029494e-24	48.533339962597836
ZNF341	1.13185467609336	2.0950162646879757	11.315438943648024	4.105844388872334e-26	1.3140318518560315e-24	48.35041831730747
MAST2	1.0686883391682578	4.511825347609545	11.3037148545204	4.549412864652273e-26	1.4502814579120913e-24	47.92810374582659
COG2	0.9456370085415431	4.295985122715976	11.29890542354431	4.7448749870813877e-26	1.5037461508765926e-24	47.903432770579556
ZNF142	0.8544616152068065	3.257196718820528	11.296489925233631	4.8461730456102656e-26	1.532861505360539e-24	48.01683466870794
DNAH14	1.3787625865188082	1.6109748794127186	11.283424734927648	5.432543456234895e-26	1.7116723161137e-24	48.12552972120273
ARHGAP33	1.626358520148048	1.8026099430118747	11.270031250441718	6.10692803722064e-26	1.9204339657472568e-24	47.99027492952725
STX1A	1.554205067333013	0.36304939504554107	11.267268321437857	6.256081541262403e-26	1.963540032776914e-24	48.07218364441449
OSBPL3	1.8997489895820021	2.361147263901749	11.265585021750418	6.348723027490446e-26	1.984952672710378e-24	47.88416856276086
TCOF1	1.0628670824808442	4.932140226674439	11.256493874280038	6.873157303355095e-26	2.140685659730788e-24	47.496666305407985
MSTO2P	1.861222038503951	1.3886804990431076	11.237908657533957	8.08310856744056e-26	2.512718529434964e-24	47.75224092003964
GBA	1.2332286814713385	6.441262992271406	11.233173600391792	8.423847211121405e-26	2.6136432816490805e-24	47.31391542011549
HAUS5	1.005909075632673	3.418052143226403	11.229515603097525	8.696828664023533e-26	2.688080616344004e-24	47.41179332961711
LOC389791	2.3693382680988435	-3.1528241752339934	11.227750916288459	8.831648512158121e-26	2.724571945173942e-24	47.77635262646615
NAT9	1.161402163356322	4.365811977971995	11.224490053102564	9.086267224043966e-26	2.7978131160702044e-24	47.25227395757747
NCRNA00107	1.9404559023181362	-2.146356826051022	11.2170543009078	9.694510371872892e-26	2.9794584050266442e-24	47.691336018180934
LOC388152	1.894900263038099	1.9603156055616566	11.216195110620154	9.767351710390066e-26	2.996181209575881e-24	47.50757730474541
C12orf32	1.1431733140935463	3.201163486445141	11.211800951314657	1.0148482411180928e-25	3.107232147664398e-24	47.292080235079176
VPS72	0.9977356236746413	5.018674217170128	11.208073156006153	1.0483387964793501e-25	3.1977283589420777e-24	47.074693468731915
DSN1	1.1924650216538608	3.723953364145474	11.202791672939194	1.0976777935559196e-25	3.335709451893858e-24	47.13573466682436
MCM3	1.3721420705111624	5.665134294325767	11.199677799161197	1.1278424291631436e-25	3.420981756219102e-24	46.99944120350165
NPLOC4	0.8374751645381862	6.727562021496301	11.195130497278615	1.1733799608138218e-25	3.552478845979723e-24	46.998705741729815
KIAA1731	1.0900671779496278	2.733391988313403	11.18081898208754	1.3289745651770236e-25	3.993801937273207e-24	47.097699648793935
EDC3	0.720600934300148	4.300079385531941	11.179194868799534	1.3478801981528373e-25	4.043143221691665e-24	46.86631960888657
CCT3	1.0698230698644933	8.166074055836491	11.170504826525676	1.453675395364584e-25	4.344458562102464e-24	46.877425567401986
PIGU	1.0636068918668404	4.484894814674575	11.135752664223718	1.965923605604416e-25	5.8324791934154364e-24	46.4766028493976
SF3B4	1.0128216710698617	5.99153475356329	11.133596916718597	2.0030502681387647e-25	5.931801686593813e-24	46.43677717591387
C7orf70	0.7610551512736388	3.4001094996653594	11.133208056044866	2.0098211453707499e-25	5.941031305715937e-24	46.58321858534067
FOXK1	1.2073255419591007	3.9510566717508415	11.121820006211852	2.2185302144262236e-25	6.546073362276142e-24	46.40786471448028
MAPT	2.586898490749368	1.6398349450910523	11.07209407356157	3.413096792442382e-25	9.908951366344329e-24	46.30287361595902
FBXL19	1.0925837702674301	2.7465548665242876	11.06453629738079	3.6437109326441046e-25	1.0559617173427425e-23	46.09548050224003
PRKRIP1	0.8500084617817474	4.145956263985583	11.060817526856026	3.76280656505466e-25	1.0885357497270225e-23	45.861814860866346
ZNF646	0.8711186204395016	3.2028793527941817	11.04633671460912	4.264606030128244e-25	1.2271498201384955e-23	45.86743509851703
POLD1	1.2353378349649886	4.1425312664186436	11.039141859956578	4.53813280340543e-25	1.296677734934367e-23	45.67618085152691
SETDB1	0.9284407816687912	4.8881129429011985	11.027464759611993	5.019665139927419e-25	1.4292419587555163e-23	45.523767670700494
IQCE	1.2078216351211486	3.4588010928617305	11.027168327722025	5.032528645004705e-25	1.430399487945568e-23	45.66339548845123
POLM	0.7898315313066973	3.7640473780704884	11.020360753429175	5.337128990115476e-25	1.5116906467124986e-23	45.560453028037934
HCFC1	0.7135886840249386	5.631298936531247	11.014150486833486	5.630960126964853e-25	1.592141734681645e-23	45.40222170096235
MYO19	1.153136027394539	4.412782380687131	11.011121201054486	5.780068763020626e-25	1.6314645477289815e-23	45.41135346573307
CHAF1B	2.4748756803061847	1.2109101196560825	11.009359117380372	5.868601952657537e-25	1.6535828517557406e-23	45.80505734475348
EFNA4	1.4562786820438987	2.8966069845488818	11.003188926450454	6.189374976593923e-25	1.7349458339562757e-23	45.54658611959529
EBF1	1.935456899500367	0.9029069766801467	11.000683618366415	6.3245425534088225e-25	1.769783353413436e-23	45.753883619022616
PXDNL	2.723872792659509	-2.3889878865904737	10.983685364251889	7.322455814517433e-25	2.038501483431925e-23	45.70159853758351
BLOC1S3	0.9341513029748594	3.6632434697154106	10.98320092203167	7.353080807864855e-25	2.043312423358109e-23	45.256569343854274
HGS	0.8899075123667579	6.197570896093358	10.983014919014394	7.364873170671988e-25	2.043312423358109e-23	45.150946965838116
FBF1	1.6765035132748993	1.0918395842369892	10.975276499182275	7.872507104253553e-25	2.176721437091059e-23	45.523731941097424
PKN3	1.6350002266923471	2.7248510192485815	10.968465213632298	8.34802048968064e-25	2.304280426506415e-23	45.2768368312328
UBE2S	1.737636094203604	3.3842857183989543	10.959450519022315	9.021532616092766e-25	2.4817610367586497e-23	45.09575852618964
BLM	2.5012735516513995	0.539491445495026	10.940601959576787	1.0609318179721333e-24	2.8989293271581416e-23	45.26514673214433
ZNF767	1.1643832964303469	1.8331579434390428	10.935212672450552	1.1112367488994595e-24	3.0211516828774936e-23	45.113541004221524
ZNF740	0.8809813801167183	4.152802710556875	10.9301334399515	1.1608157724479421e-24	3.150674929625817e-23	44.74287140322841
GIT1	0.9410410866352463	4.6102375879798645	10.925041485849542	1.2127259761180668e-24	3.2860831532879216e-23	44.661841835813206
CD200	1.9635663726132124	0.8870760585893398	10.91545826343689	1.3167613384429292e-24	3.5384968331248166e-23	45.029805683211556
KIAA1522	1.4289317442268503	5.782154609178311	10.903428859106066	1.4599946702865156e-24	3.916929595630061e-23	44.45912248832079
GPRIN1	2.4080485512985454	1.1040538317255204	10.901763731523483	1.4810050757849399e-24	3.9667513215999266e-23	44.89772069398096
FOXS1	2.526860308762131	0.20156594765681562	10.897900992083986	1.5309093307463447e-24	4.0869497371550196e-23	44.92040266308172
SCNM1	1.2486599569664047	4.238335994434826	10.889165921482435	1.6500111761700456e-24	4.3904880036289037e-23	44.38534939459166
KPNA2	1.3775820845978037	5.467214832210015	10.872276834789883	1.9070273392602536e-24	5.0578222645502774e-23	44.1895928043839
COL9A1	2.7362059111868424	-2.752206133360994	10.86076201767448	2.1047014513707183e-24	5.571170210384505e-23	44.662989057214205
CLK2	0.9068252126610683	4.490157101729281	10.86061037539607	2.1074361418295427e-24	5.571170210384505e-23	44.12133544456651
PRCC	0.8654623032188233	5.888050367075561	10.853194972445333	2.2455636134930996e-24	5.926683965612145e-23	44.034291790793716
ZFP62	0.9630246507817661	3.2634118367142815	10.838194107459051	2.5531007590530824e-24	6.705704707703556e-23	44.08270985369657
ACLY	1.0173457557125651	6.246968126819386	10.835681642755116	2.6085552063874816e-24	6.840304926685109e-23	43.897432923400935
SPSB2	1.4146877123777302	2.676118260559882	10.830201855773193	2.7336917882537446e-24	7.145395674184788e-23	44.10844074053777
C1orf9	1.0826058825395668	4.842084536516224	10.824240794219843	2.8766026873923517e-24	7.506871025942995e-23	43.79248460434104
GPC3	4.91848073012205	6.473542828031571	10.819324220787164	3.0000433516379576e-24	7.816459104315691e-23	43.76837535131997
SLC38A6	1.2460576936331644	2.576222042185286	10.81456029762825	3.1246708312615142e-24	8.115159484768323e-23	43.991210946306495
DOCK6	0.9190436330578651	4.577050306269352	10.807031232610631	3.3322107022681084e-24	8.626605349916386e-23	43.66068453142859
LOC440944	1.183025510329251	2.3670384184736877	10.805720304100593	3.369722168867121e-24	8.709847857144937e-23	43.94700705533708
PIF1	2.396540701244523	0.17335512343885992	10.802625016657611	3.459965951151286e-24	8.928908957748826e-23	44.11638542882078
SLC41A3	0.8277541542038813	4.8513441739705225	10.79825557326952	3.591461426508774e-24	9.253562578792337e-23	43.571798443996386
CCT6A	0.803359903002673	6.882482610660204	10.786945805859848	3.9553464151125255e-24	1.017500348368662e-22	43.51504000123506
IL3RA	1.5681706342031134	1.815704239221271	10.777695731830148	4.280029048836135e-24	1.0992845541228734e-22	43.78035109012724
NSMCE2	1.3301792590772896	3.800800115431607	10.762179428933141	4.885201353483585e-24	1.2429358936609723e-22	43.35835399302918
SCRIB	1.2367114722602413	6.120193581627747	10.743280911022012	5.7382050041380386e-24	1.4508823788067844e-22	43.11028373783671
SH3BP5L	0.8711931069555447	4.916432448097255	10.713859584075562	7.369721768942735e-24	1.8461777583893834e-22	42.85588917264683
CCHCR1	1.2811412472593968	4.4407751958663315	10.707907276856277	7.752062594305558e-24	1.9359913004334833e-22	42.83238456624252
ZNF251	1.1354129366685948	3.227265537593626	10.69938589468901	8.333979680243093e-24	2.0749439761315805e-22	42.91522640659994
LPL	2.2695421409372947	1.0010896685030204	10.678572105825697	9.944324847539034e-24	2.4570643369496903e-22	43.022477338970305
UXS1	0.8770862542972142	4.674000303389745	10.673927833863905	1.0343878949176779e-23	2.551908709494933e-22	42.530586264402885
KLHL12	0.8033684806460615	4.85175517545309	10.670878188997452	1.0614881706790435e-23	2.6147991937727104e-22	42.49626655423677
CUL9	0.864716000717503	4.439477082779967	10.659955681520024	1.164468173614944e-23	2.8554937506231917e-22	42.42873214573754
CYB561D1	1.3436991305768111	2.017690410541831	10.659607740292005	1.1679069156960461e-23	2.8596130474979393e-22	42.76247445401138
GPR19	2.217057061734697	-2.006900642020274	10.645550633999482	1.3156070830385482e-23	3.206767609601307e-22	42.85699738258506
C19orf61	1.064268165147244	4.025769126918527	10.633530664154955	1.4565283213143953e-23	3.5343637981984233e-22	42.24651566332416
CBX8	1.2256902804942742	2.882525951732254	10.630263461516012	1.49736031359852e-23	3.6280303991780536e-22	42.39007922427633
SERF1A	0.9763722060899456	3.4242145154662134	10.624864421551788	1.567342590008929e-23	3.786308444036429e-22	42.25773065336753
TEX19	2.731622394590264	-3.1414988573260056	10.62293231462645	1.5931683605312803e-23	3.8316170422363244e-22	42.6728987347567
TP73	3.066657870470734	-0.6979089368747095	10.602819585697395	1.8884442259322608e-23	4.528366699882993e-22	42.47416833252045
KIF24	1.6680297269742899	0.5407969878704795	10.600301514841425	1.9290502369237236e-23	4.618924705729882e-22	42.399093652597195
HOXA13	4.683757501123371	-1.1262067337698412	10.592897917834529	2.0535338167166562e-23	4.895359646947126e-22	42.40296573889122
KLC2	1.167545855739728	3.378655695823768	10.591664137754044	2.0750408272873678e-23	4.939387081996783e-22	41.98665498289598
KIAA0100	1.0207418209631927	6.120843366652892	10.578452916348542	2.3198455938690125e-23	5.505992651842687e-22	41.724086464510656
IRAK1	1.2177036158264043	6.5235339974646145	10.576805705007837	2.3523144513236367e-23	5.5749166690407705e-22	41.72718510324394
C9orf25	0.7748787901432075	3.4519016474006623	10.576524650735768	2.3578993490135736e-23	5.580018575875207e-22	41.84842158831481
PPOX	1.0190430416498057	3.790906534601401	10.571114739068065	2.468005654258153e-23	5.823633661383026e-22	41.75289697576663
CCDC34	1.5197569630765868	2.892274930106983	10.563472359335863	2.6323074410164452e-23	6.19335085036836e-22	41.82935857520564
TRAF2	1.0869472102126432	4.302485323930713	10.562815825137648	2.6469190236190695e-23	6.218729694508501e-22	41.62560327993177
C1orf104	1.7414410293481803	0.9490958064560784	10.560252872723048	2.7047346103419114e-23	6.345393260452928e-22	42.03727727833144
MTHFD1L	1.7646461909080868	2.7759170064141756	10.55826382034279	2.750467351714705e-23	6.44338590838295e-22	41.80461433687023
ZNF174	0.6936131900754989	2.709516191897123	10.552272138177727	2.8929244786232695e-23	6.757638818025448e-22	41.765168353896655
NXPH4	3.6834823499807907	-0.18732588741545475	10.53924088207936	3.228564199362068e-23	7.5092985340813305e-22	41.927533380427874
SFRS8	0.6867165797023329	4.506026875356285	10.532968944560736	3.403628839847525e-23	7.90517109689158e-22	41.35961859313964
LOC91316	1.6950199588877937	2.783319541846746	10.527830449763814	3.5540608728145796e-23	8.242784831700347e-22	41.54943291491476
LIN9	1.5274482950104569	1.321691214679556	10.518880549608857	3.832012190666512e-23	8.849553152820476e-22	41.66179931204183
TBCE	1.0449083995276078	4.57014049816173	10.513104704396978	4.022748132071655e-23	9.263716590824501e-22	41.18943772649254
TMEM106C	1.3558116162945106	5.553237367708853	10.510951844897766	4.096230237062826e-23	9.406286891831558e-22	41.14641193522881
FLAD1	0.9517723197559311	5.493220291453121	10.503512705276774	4.360562757601889e-23	9.985074551139648e-22	41.083845761675164
CCDC123	0.9877847578150192	2.678916482940983	10.502072008523522	4.413680082321571e-23	1.0092490967423925e-21	41.351456454728826
TRIM65	1.0202809677988203	3.5254045541868257	10.477459487016914	5.42711583054583e-23	1.2220782433935471e-21	41.01042615786442
C14orf93	0.8735859405685396	2.7082558144073334	10.463818653488213	6.085117821602986e-23	1.362697597019578e-21	41.028644308492396
PAQR4	1.8361762899488434	3.1717239603645178	10.458493955659941	6.362961648157443e-23	1.4229577782083042e-21	40.90894726880359
ZNF74	0.9890932874560208	2.6258298474778727	10.452287990363592	6.702729686272695e-23	1.4948282474543412e-21	40.945898877244154
POC5	0.8328228724484881	1.9859438750305547	10.449913946081171	6.837419488728167e-23	1.5227776170923636e-21	41.017028503076126
NUDT17	1.8097782201479384	-0.33483155606935155	10.429951565103092	8.081694268023624e-23	1.7925264039499056e-21	41.0280809469874
NCAPD2	1.3665924953367483	4.303668457455997	10.421500729674007	8.673953631321796e-23	1.918654940653466e-21	40.448120766976814
FANCE	1.6406394124994736	1.2167563892717965	10.420435831573162	8.751580055286562e-23	1.9331954964517514e-21	40.854671768884124
NDOR1	1.0411423954868253	4.118333495686512	10.413031270841909	9.310759883789565e-23	2.053925837050892e-21	40.39619556147345
NSUN5P1	1.54635560783493	1.854773960425475	10.412346162865099	9.364258063760147e-23	2.0629282872711715e-21	40.721873571551434
RDBP	1.2275590243838899	5.711008289822486	10.4100049712407	9.549390405573058e-23	2.0994868270169046e-21	40.308991871743515
ZNF707	0.9614905692342699	2.661450483819496	10.409921777668897	9.556035502475763e-23	2.0994868270169046e-21	40.5889704481213
XRCC1	0.7494902415362001	4.437681174650233	10.402301487812528	1.0184597638448405e-22	2.228548969123744e-21	40.2774908603261
NOTCH3	1.9151179111968304	4.722101875252551	10.399592983728144	1.0417764333989662e-22	2.2765055449194076e-21	40.23651480272655
NECAB3	1.295509164677616	4.930239420267717	10.398722155659454	1.0493851897655944e-22	2.286984506060192e-21	40.220158083560534
HSF2BP	2.11594514113616	-1.5875109940111574	10.394987014032823	1.0826516643633485e-22	2.356325402840605e-21	40.775704537975244
ACYP1	1.306156987456741	0.4296614335348772	10.393394033689308	1.0971560186406689e-22	2.3847008758101596e-21	40.689023625407295
MARK4	0.907263370081278	5.169071038364223	10.389045389187167	1.137741293818539e-22	2.469612544045635e-21	40.13391928093341
NOL12	0.9804262159912991	3.2969684353744455	10.388644270961917	1.1415591642568272e-22	2.474595852331666e-21	40.30932789350098
GBAP1	1.4698664413041205	5.03848541216982	10.381184570339903	1.2149258104825198e-22	2.6266308280352136e-21	40.07148397161941
HSF4	1.821928560007205	2.1089995238769617	10.36775076588782	1.3590546255093468e-22	2.934330690774364e-21	40.32115575671964
LOC100128292	1.9542393777628297	-1.4180517268762698	10.360271502939	1.4465308314460974e-22	3.1149269215431326e-21	40.48672967551831
MAZ	0.8500209557133926	7.121783765258463	10.359561370893218	1.455121611266119e-22	3.1292813698365828e-21	39.95261977263774
ZNF696	1.1599423253761034	3.1377695203508433	10.35494500015509	1.5122167336849955e-22	3.247770099901012e-21	40.056542688793684
TCF15	2.049603612535175	-1.3332366269927267	10.343033565095146	1.6700233400093225e-22	3.56783698579127e-21	40.34323773831139
IRGQ	0.8901131685742278	4.356144791838154	10.324604255512057	1.9469876674117542e-22	4.1432101435576314e-21	39.641605379704174
C11orf17	0.7718861175812277	3.646292006595409	10.32020776334914	2.0195323286594276e-22	4.291968182920911e-21	39.68920097192041
LARS	0.6726209523329825	5.777766059920605	10.314478129989887	2.118117769628594e-22	4.495608185198653e-21	39.520197820291095
KIAA1524	2.271505497599946	0.5348141123732715	10.311299774860576	2.1748513925621336e-22	4.607563658629916e-21	40.00679313380659
LPPR2	1.1678149647133256	4.4758272973472515	10.311206776397908	2.1765339462589347e-22	4.607563658629916e-21	39.52134349296024
CCDC97	0.7557120500292647	4.431988751574094	10.309172120757662	2.213670787996292e-22	4.6800857829965825e-21	39.50796657817416
CBX2	2.245266215285291	1.2166860761622234	10.308028661287741	2.2348169073541593e-22	4.71865627009921e-21	39.92791082456449
EPS8L3	5.0024077565696	1.3398396495557043	10.30707440731991	2.252617519621196e-22	4.750072066666848e-21	39.90869154811532
PLOD3	0.9740551132814499	6.697139697228473	10.303234590511279	2.325679951103995e-22	4.891449501299968e-21	39.46325200539947
LOC92659	2.2664453341067676	0.154593775189657	10.303064824129777	2.3289639688428873e-22	4.892027933520369e-21	39.961626433715615
CDCA4	1.271730439177186	2.3338273732102794	10.300585650865257	2.3774499981668696e-22	4.9874299445415435e-21	39.736249153547725
DUSP12	0.8695048636978759	3.016299473953542	10.287069899410064	2.6599577196305947e-22	5.537207760019745e-21	39.51695741915987
LOC642846	1.397438845886548	2.220305596528915	10.285610343091333	2.692392822980376e-22	5.590411560155166e-21	39.629298758792444
HIST2H4A	1.812996167791484	3.3542921593202717	10.280715907009379	2.8040539644237117e-22	5.814835376734784e-21	39.40943832464445
LOC80154	1.5916188192538505	2.90649962311607	10.276759085477723	2.8976769418961008e-22	6.00132888170023e-21	39.45032410399451
AHSA2	1.3849536965465141	3.4218965291048415	10.270521174865562	3.0516165690973614e-22	6.304089222412312e-21	39.314774810481694
FANCB	2.011200781957422	-2.237542256453437	10.267842653399745	3.12018468316901e-22	6.437558702913929e-21	39.74528281495715
C17orf56	0.8382122917080981	3.886405798991083	10.266702980348354	3.1498214592775284e-22	6.482252820877729e-21	39.21497171930826
PRPF3	0.9280129833255102	4.644699081494249	10.266516167028318	3.15470606924448e-22	6.484097506166467e-21	39.14193944533399
TTL	0.8322169106328627	4.495569642263512	10.265521338513759	3.1808448405632446e-22	6.529567603267327e-21	39.143660110902466
GINS2	1.8313566693718832	2.334412698043323	10.263881300846212	3.2244066428928203e-22	6.610643530914435e-21	39.43450062671009
COL4A1	1.6418697153112127	7.082181655386935	10.263509821005062	3.2343557000562245e-22	6.622689543011852e-21	39.15816498029634
ACBD6	0.99742227186491	4.082614414719794	10.262679338389072	3.256708277248453e-22	6.660070839183063e-21	39.15839000713589
DTYMK	1.2030420517639113	4.250393764824256	10.259499203626627	3.3437297653197804e-22	6.829442025699622e-21	39.114913333399386
C8orf33	1.1414734612695776	5.403291452250021	10.255546230244189	3.4551248653448205e-22	7.030465589583992e-21	39.03041654485234
B3GALNT2	0.8465360165130336	4.041319837326748	10.248379853108966	3.6665527217856183e-22	7.42351359287554e-21	39.04551661811524
EBF2	2.4483578563839616	-3.5679934095260912	10.239458612892657	3.9477872735453143e-22	7.953299317633175e-21	39.52085036462846
XPO5	0.9189572877301249	4.878036456643801	10.23613345398836	4.058003675543152e-22	8.165225712497595e-21	38.880665786528446
ZBTB9	0.8698105971086019	2.9236135794246225	10.230355151927215	4.256849319321019e-22	8.544179781916188e-21	39.066488438540716
SPTAN1	0.674494264457552	7.61950474081611	10.230126931143475	4.2648985291866255e-22	8.549780553331215e-21	38.918738018892014
ANKS3	1.1239084473654586	3.013968600847459	10.228892896845283	4.308684720484917e-22	8.626920712517707e-21	39.03949706752848
MCM7	1.2725663654291726	5.928246862904546	10.224519955736747	4.467470724690859e-22	8.933842440593356e-21	38.78389159550629
MCM5	1.3228831052223837	5.367688754321729	10.222913751063357	4.527241531731218e-22	9.042247275538838e-21	38.762443850945196
TCF3	0.988641759297344	4.70551761669614	10.221674791084954	4.573888212679472e-22	9.124205467698509e-21	38.77013903750903
C4orf21	1.4652219481583582	0.2768239495437718	10.22103461410849	4.5981775006880225e-22	9.161417868405132e-21	39.28349081517723
STIP1	0.8727657635892054	6.5345557254467606	10.206854989003798	5.170257192179266e-22	1.0263497122155129e-20	38.66281106541416
GINS3	1.3168216069915262	1.5239581972812184	10.204296397785097	5.280766513342851e-22	1.0470085606576595e-20	39.04795198737833
PGS1	0.7450688357692719	3.4401489599330684	10.202441528881145	5.362344612288067e-22	1.0618879257805041e-20	38.753186574002065
ELOVL1	0.7656502193097365	5.528790108386946	10.187677647324932	6.057898206592813e-22	1.1923645162564885e-20	38.47417101205636
SETD4	0.8118613943121245	2.648566637589724	10.178193961133713	6.551218625779732e-22	1.2847974959942929e-20	38.68447195576859
C6orf26	1.558612568416688	0.8003396341219055	10.173393447675322	6.815934280524302e-22	1.335101922081495e-20	38.860205284205904
AARS2	0.7836740838159266	4.261424048533785	10.16371066596094	7.382618748812532e-22	1.4426275915648333e-20	38.32855705864456
NCRNA00152	2.0884834461047266	2.901180659826158	10.161733770617278	7.503943571725077e-22	1.464575205151336e-20	38.50868458226724
OBFC2B	0.9103027903833176	4.513620813701524	10.155980563937739	7.868405928900775e-22	1.5301978898572823e-20	38.244318955360285
PACS2	0.7761691234847508	4.673980169706883	10.154368998355572	7.973612572887985e-22	1.5488051757468682e-20	38.22077356364139
C4orf46	1.1251265141225348	1.502169643969362	10.146979579545846	8.474178472510803e-22	1.6421119619318312e-20	38.58263905655043
HOXD9	3.5974129066388643	-1.0792380662158843	10.144740332251626	8.631938578372738e-22	1.6706911596093328e-20	38.71855140376702
TERT	4.460047833991913	-1.6436776687874952	10.139140255116047	9.039358665060736e-22	1.7453906553035326e-20	38.688118590087335
CAPN10	0.9010921986664768	3.12114503774521	10.13485919991384	9.363643449212438e-22	1.803721744043789e-20	38.25278177238394
GGA3	0.700604642704445	4.356637054554048	10.124518445124144	1.0195377074216545e-21	1.9616146801492612e-20	37.99993391268344
ZKSCAN3	1.3259820624400755	1.3747267545932778	10.124124873279372	1.0228442297381888e-21	1.9656502939814982e-20	38.40961254064499
SH3PXD2B	1.199425348396442	3.299297773806318	10.110241112704731	1.1465541830708463e-21	2.1956039939182355e-20	38.02283562887777
LIG1	1.0876571651019118	4.477651880348258	10.098763865081338	1.2599534861864219e-21	2.3986327609389752e-20	37.78015233554419
LY6H	2.927607395038285	-2.5119765187431295	10.081647124176143	1.4500713374756082e-21	2.7509054614560605e-20	38.238818689325626
NUDT1	1.5273290682347143	2.5297710900712733	10.063463789454321	1.6832945201203774e-21	3.174859294932542e-20	37.76903463663457
HOXD8	2.6770807789326048	-1.4394112694456775	10.062988304911716	1.6898684483967507e-21	3.183532008578722e-20	38.06732280143702
DEPDC1B	2.8247984469306244	1.0077304708941286	10.057974163333137	1.760763413966129e-21	3.3132513407709873e-20	37.90634969176745
LOC541471	1.8482460559138636	2.777305818958715	10.0520137455317	1.848887758230726e-21	3.4710412440317716e-20	37.63621604855583
DCTN2	0.6296486821012603	5.970125860333418	10.05014721884141	1.877374234331969e-21	3.519406338040437e-20	37.36170360736989
TOP3B	0.7835604800805553	3.4494987475835797	10.029660068814975	2.220174347897685e-21	4.1205016607443565e-20	37.34390758266458
TAZ	0.9425129881004262	4.2311082841970515	10.027668841786218	2.2566364217359335e-21	4.1833973711040826e-20	37.223929726496806
TSEN54	0.9985505185179515	4.286809181267942	10.026187489674161	2.284147039585376e-21	4.229574324553421e-20	37.20658442488082
ARHGEF11	1.0760016084938817	5.307397301238502	10.024987059586996	2.3066845860998956e-21	4.266448009193641e-20	37.14821804477424
CENPP	1.5608997572965235	0.9433514688443996	10.023316212228384	2.3384219203404315e-21	4.320234497828948e-20	37.63144157431706
NPEPL1	1.0004987101675522	4.48839697190022	10.018911539299472	2.424180419917696e-21	4.468517603970738e-20	37.13065859527404
TAOK2	0.6733071231210381	5.341614617550565	10.01663936158014	2.46963282669775e-21	4.547145016585732e-20	37.08040377305334
RECQL5	0.8725145049342289	4.451748203163482	10.01488973300883	2.5052078520942388e-21	4.6074286492475267e-20	37.100852905761826
TMC7	2.04163055662746	0.18050760915787015	10.011386423876358	2.5779764738530115e-21	4.735902995695171e-20	37.58802150660767
?|155060	1.843162945904174	1.8867951019982634	10.011223262577296	2.5814162298481273e-21	4.736869646147952e-20	37.43705452430743
PABPC1L	1.7916793253904262	3.3599913498933893	10.004340957994023	2.730733602371243e-21	5.005216111313604e-20	37.153286254012606
STX6	0.8174354488363238	4.099591710875809	10.004140034666195	2.735219245806953e-21	5.007792173235298e-20	37.04702753971125
CDAN1	0.763224285700006	3.5001199461043373	9.997370449387825	2.890702338377566e-21	5.286506031197128e-20	37.07442035616488
ENGASE	0.9924729412173874	4.025919812977207	9.978402511992918	3.374655230053698e-21	6.150800978723433e-20	36.84717029069552
SNRPB	1.082915831247882	6.819916243166619	9.973805724032044	3.5035618617827664e-21	6.364347346241812e-20	36.78099256318983
PSRC1	1.8627706444479406	1.5242039534040128	9.965664713978798	3.743963824237294e-21	6.778325596263911e-20	37.111717533851994
ITGA6	1.325991720598286	5.511580413368755	9.960162941683642	3.91563068662168e-21	7.081237341834847e-20	36.62385751262376
STX10	0.8649114895619081	3.8489626920930653	9.942936685029537	4.505276691336472e-21	8.128511473127331e-20	36.58301327526463
RBM3	0.9976849621440875	6.512422774674172	9.939441457219406	4.635263346153862e-21	8.34552729587702e-20	36.487446766577385
DNAJC6	2.3292058930403816	1.1627048004345522	9.934154256197294	4.839000152227794e-21	8.702706247225604e-20	36.894184929890415
DLG5	1.4934986660833998	4.14129436699993	9.932824472343572	4.8916255813790075e-21	8.787629690835348e-20	36.46645897726211
SNHG12	1.3964057522599935	1.9433874839702012	9.930226107980197	4.996099185430769e-21	8.96540624246506e-20	36.77685492601043
SAPS1	0.6843305917397435	6.173115729550199	9.91924248025021	5.462746053682107e-21	9.770442831767184e-20	36.30993068184141
DNAJB11	0.8461964982467602	6.464167126012596	9.917104340998163	5.558494023598839e-21	9.930768773150542e-20	36.305122323401314
ZKSCAN5	0.6308943868823622	3.302553688829499	9.910618990152207	5.859220943021412e-21	1.0456554785032065e-19	36.40645161766472
ZIC5	4.346638550002528	-1.7553172403941377	9.905560688983527	6.104936772715353e-21	1.0871200662738907e-19	36.8116473043199
LHX4	2.2955159346473932	-2.9413413803264556	9.899116490302623	6.43283983271438e-21	1.1417588427977117e-19	36.78056422150735
LEMD2	0.7293980861112921	5.126106548939367	9.898354002242762	6.472776328401001e-21	1.1475943025860794e-19	36.12776078500442
ANKZF1	0.8279884014881902	4.466699278223049	9.889892046618847	6.932846762894696e-21	1.2238243503924208e-19	36.0908649569755
CAPN11	1.797144777795981	-2.18073737885734	9.878033949201402	7.632645050380808e-21	1.3444370880724939e-19	36.60146864697901
SP6	2.2186605286109584	-0.8667544406985311	9.876471313524753	7.729943284163296e-21	1.3601019254753989e-19	36.55254955470326
NAA40	1.0339468587118117	2.940741945070636	9.865349976215695	8.458894605806748e-21	1.481997870903626e-19	36.103421528356925
UCK2	1.164559094455977	3.722373289976375	9.86534576268463	8.459183320202761e-21	1.481997870903626e-19	35.976696830622906
SAE1	0.7837481237179924	5.861983564228134	9.86437419916921	8.52601737838263e-21	1.4920989293621616e-19	35.85873573918368
C17orf86	1.1047747091541	1.5636754881960355	9.847119108160603	9.804203789606615e-21	1.7102655065603472e-19	36.15604290974012
CCNE2	2.020718090281074	1.233351319554605	9.844938666299957	9.978696682299843e-21	1.7388386994729996e-19	36.172715195172366
ADAM15	1.1732283475116931	5.929533753850508	9.839950822135407	1.038952998365871e-20	1.8046258384008899e-19	35.66472037266107
GTF2IP1	0.794239685621128	7.385476199968265	9.838760204693802	1.0490053182542603e-20	1.820141778460807e-19	35.72917261457812
GOLGA8B	1.7298878020253983	3.8510370785833468	9.831333983206678	1.1139193803773511e-20	1.928658283937697e-19	35.68591489460382
CENPJ	1.2439166950277585	1.7111557258971455	9.827127746824573	1.1524391902767465e-20	1.9932293995233346e-19	35.979362829494036
ZNF526	0.6812427071185785	3.047643847115289	9.823867070764575	1.1832067314241685e-20	2.0442693984584627e-19	35.75309739661935
TUBG1	0.9932518661366725	5.021163128835851	9.820868021264456	1.2122245746293022e-20	2.0921812244504455e-19	35.50841987451862
ZC3H3	1.0578601617847676	4.755427528338038	9.818726619498308	1.2333751661401098e-20	2.1241751537188458e-19	35.501787115330224
HIST1H2AM	2.0719468436957187	-2.372323106471126	9.816160350261045	1.2592050353681037e-20	2.1640756305512295e-19	36.113159914117745
C5orf54	1.2141316749263098	1.1822269783062875	9.815802134765233	1.2628529622274874e-20	2.168053163663621e-19	35.94495049025585
PRPF40B	0.8531161468801423	3.051897158500144	9.803293133911733	1.39703376816743e-20	2.3908394739859027e-19	35.587919575871496
RABIF	0.8198721701971405	3.7507450237665347	9.779388331146354	1.6940160761675748e-20	2.892995101505507e-19	35.28472842736626
MCAM	1.3320742491967144	5.205473423901421	9.778360133275878	1.7081079084681735e-20	2.9139998295777087e-19	35.164870806580076
CLSPN	2.7854117865481127	-0.9903496561128151	9.772591115911599	1.7893587905554092e-20	3.046219394434538e-19	35.73050144736098
SCXB	2.0811329012928796	-3.5632520578968614	9.7719155914043	1.79912022570863e-20	3.059633538658045e-19	35.776036780937254
SSR2	1.071878723037619	7.7988338753520745	9.770005660623589	1.8270058285028986e-20	3.1038099017554986e-19	35.208046292399835
UBE2O	0.7169071117185193	4.513656875598403	9.767732769034415	1.8607500921280107e-20	3.1578366386030473e-19	35.10915480630234
GPAA1	1.2441218499194795	7.390959625448974	9.766328042580781	1.8819136702630502e-20	3.1904225705043455e-19	35.15057217179891
PI4KB	0.7434191858588077	5.642334859951627	9.764231673922461	1.9139424649873154e-20	3.241341312058726e-19	35.052834093109354
RTEL1	0.9004080993432009	3.923675366033281	9.759528716579846	1.9877764107359096e-20	3.362879176456235e-19	35.10280795856628
UBE2Q1	0.7256639404869869	6.3194148345123775	9.755524577681197	2.052861843721968e-20	3.4693791949305357e-19	35.00400203795603
INTS8	0.9325324008398868	4.206140242484969	9.740518822239675	2.3161410068543148e-20	3.8981180630887633e-19	34.91908111911447
MED22	0.8929619267033804	3.9102838913601703	9.738274339608461	2.3583010736978648e-20	3.964969892055831e-19	34.93521515768221
C1orf77	0.5913279932412667	5.860049252375764	9.734092602940589	2.438891236332927e-20	4.0920014159237074e-19	34.817267135170525
MAVS	0.8879392759172706	5.888868819739344	9.733816106190957	2.4443151525047682e-20	4.09687378860026e-19	34.81583133428281
CCDC77	0.9837051299242912	1.9479115792442874	9.73237100371951	2.472858424741802e-20	4.140446165752031e-19	35.19506914624152
C11orf82	1.484283975066922	0.6037638830035605	9.732242583569338	2.4754108871883056e-20	4.140455782295008e-19	35.32868709421974
PYGB	1.2160824741245841	5.796460096784385	9.730453875981452	2.5112359630717238e-20	4.1960610778643457e-19	34.786755520186034
NT5DC2	2.1596290968548235	3.514422287987824	9.71809008302188	2.773329980728427e-20	4.615025468442454e-19	34.832637002535755
DOM3Z	0.9181443360391905	3.9882289331164587	9.71485022558825	2.8463856698780735e-20	4.731752374322876e-19	34.739155110253606
UPF3B	0.9281991165982566	3.0000069201370336	9.69190775429138	3.421299523738649e-20	5.652793461071439e-19	34.71018956346952
C15orf17	0.7425728794468252	4.043548832679694	9.687197815350228	3.5528682163132e-20	5.864216391961422e-19	34.512949519704236
OTX1	2.947602262105051	-2.496124025768022	9.68545262075779	3.6028830967646665e-20	5.934718681580542e-19	35.08290824182174
NUP37	0.8461463894864583	3.0889553585512464	9.682432753344647	3.6910837510789455e-20	6.073850164477884e-19	34.61994345140056
ZSCAN2	0.8836865849503024	3.2727558987637857	9.681861055652478	3.7080207504864937e-20	6.095551199333611e-19	34.58445387804381
CTHRC1	3.1966107003448814	0.880748861166027	9.673593895247391	3.9617373054331856e-20	6.499487902293919e-19	34.84288332650256
ENAH	1.3920025650499221	5.672529364544967	9.67120665095053	4.038154203414184e-20	6.611511685710756e-19	34.313610573605715
LOC100131434	1.6581687705953279	-0.794778422653993	9.668936316280238	4.112184702003782e-20	6.725945561889083e-19	34.90404544901731
C1orf31	1.130334727321268	4.540206633514648	9.667286584326956	4.1668218469654427e-20	6.801625460638973e-19	34.308643694397226
SAC3D1	1.219120801786671	3.527599669715527	9.66661847519059	4.189153148508097e-20	6.831218845380606e-19	34.4221581303086
SBF1	1.0657339038952491	5.222189022754368	9.657682226019245	4.499509444165355e-20	7.30799445986417e-19	34.20503908313055
BCAT2	1.580353167406125	4.23349258885821	9.656841372288365	4.52986076372126e-20	7.349947734189644e-19	34.25189280491171
GATSL1	2.187435735914093	-2.0006579033980145	9.655633793358444	4.5738049338835304e-20	7.41385050997791e-19	34.83785654781157
SNRNP70	0.7809703399608798	6.684511427757101	9.65006076560522	4.782151364310332e-20	7.73614098317984e-19	34.183957004858335
KLHL17	1.0488131004053254	1.5881488610310726	9.645810769874268	4.947339397887307e-20	7.979548009013078e-19	34.55406961289577
DUSP28	0.7045677580054763	1.3169320347615685	9.645239788090194	4.969959233098051e-20	8.008086938722311e-19	34.5788349984613
EZH1	0.7152400275061317	4.063227841588948	9.63849030414248	5.2452457689540444e-20	8.443287694223252e-19	34.12483962133901
NDRG3	0.9330522987308978	4.271381490336006	9.637986699520788	5.2663821387740407e-20	8.468925896358887e-19	34.09896933521135
ARL16	1.1034338050098307	4.009766392604166	9.633221161936483	5.470621933423826e-20	8.779997176071527e-19	34.0894780269098
GLMN	0.964408647113171	1.3862873545222878	9.632860523712909	5.486394046942922e-20	8.787960040906208e-19	34.47404623505142
C20orf96	1.085124570797018	1.9286558037218213	9.630953934503392	5.5705292038778e-20	8.905178347752729e-19	34.394922937062205
ZBTB45	0.7306319706668809	2.7694480875577874	9.62305556984002	5.932921507269095e-20	9.47519036003742e-19	34.20466159375154
ZNF282	0.7092572428477268	4.615427612139739	9.620370137331358	6.061385695699604e-20	9.670854626171164e-19	33.93236338891059
GPSM2	1.4511917232826808	1.9982302874838929	9.61891401849981	6.132192399347912e-20	9.774233728293957e-19	34.2906891669827
DVL2	0.9237406085847901	3.9120579460611586	9.603119750678234	6.95496750654611e-20	1.1020844222361272e-18	33.86393457841608
TCHP	0.7143022411415099	3.277707212627647	9.598710926927106	7.203579729902388e-20	1.1381515961977943e-18	33.926306496207786
C17orf53	1.7520755858255126	0.759078515380353	9.5972482322468	7.287992351779423e-20	1.1492548948130927e-18	34.25138633956342
MUS81	0.5480837752388301	4.157850240778464	9.590383747829282	7.6974367418661e-20	1.210299096221074e-18	33.73462679517418
TPX2	1.8955400043340154	4.05975957321906	9.589045452351337	7.779879776889655e-20	1.2220800522963479e-18	33.734851925528424
CNIH4	0.9899017360424582	4.866229825570857	9.586272301630169	7.95351213578623e-20	1.2481486515792714e-18	33.65016345399414
L3MBTL	1.4737978166918568	0.5718221392033057	9.581636975001514	8.252360949336449e-20	1.2937983058275024e-18	34.14326895394283
TJAP1	0.6922987752630156	4.547144090118642	9.580598621412657	8.320817743595329e-20	1.30327413174733e-18	33.62315419928491
SLC7A6	1.0335183498006844	3.626281722872653	9.577395825525603	8.535540261755539e-20	1.334334745919438e-18	33.70197068917851
TMEM184B	0.8890330707062337	4.7700932906679165	9.565234031173732	9.402136035457359e-20	1.466985870100439e-18	33.48888413739774
ASB16	1.9205962393521026	-1.5471321667687523	9.549087240987006	1.0688852144925046e-19	1.6613705370190383e-18	33.99066407392037
GOLGA3	0.6403587884739572	5.588510418259504	9.536139982956037	1.1845547200617463e-19	1.834141965596559e-18	33.246469133581385
DPF2	0.6073338274396396	4.394742198527849	9.532367959368296	1.22053060772848e-19	1.8880482036583852e-18	33.25548785902009
RPL32P3	1.1162420886400664	1.3599572030190492	9.519142088395848	1.3554472450353077e-19	2.0888020198847427e-18	33.58375336368239
SLC7A11	3.457134428082911	0.6948249367923218	9.510676311493896	1.449465085338678e-19	2.2268703889533306e-18	33.57826675673683
CCDC137	0.9261281241504418	4.145231646568748	9.506809819139075	1.4945291805493244e-19	2.2922693789972563e-18	33.078978818383625
TNFRSF25	1.7676414454367018	1.0935432375240155	9.50632478270939	1.5002794880035638e-19	2.29717331151142e-18	33.50995784869901
HEATR7A	1.0807510263186293	4.591660220675098	9.506301810343325	1.500552378413783e-19	2.29717331151142e-18	33.036192207563005
N4BP3	1.835421027491954	0.16431624536051428	9.496345548217882	1.623578925212494e-19	2.4752049347555613e-18	33.50408848832822
ZNF7	0.8589439201440303	3.7413259658336706	9.496277140533701	1.6244579071129192e-19	2.4752049347555613e-18	33.04766286105199
C17orf65	0.9380884809714256	2.1331000904730097	9.488014086616351	1.7341772888618345e-19	2.6349770432070753e-18	33.24443809910941
POLE2	1.881035193091724	0.9465903334179092	9.480408554700528	1.8416457979576313e-19	2.7930482633577582e-18	33.321003074288654
ZNF668	0.7684725876420466	2.8398251488533015	9.476325770395801	1.9020345035296058e-19	2.8819456624775705e-18	33.0402894172894
ZNF193	0.9438664353068698	2.0292409418945607	9.471479927901214	1.9762623520704551e-19	2.983293715873859e-18	33.12998681356539
C14orf176	1.477627882461381	-1.2709175504324957	9.47133732717792	1.978489651431884e-19	2.983885413077882e-18	33.3758928301555
GAS5	1.6320732312640125	5.523524552192179	9.461361229267064	2.1406459993448825e-19	3.216508563525795e-18	32.65979374092328
APC2	1.694287281086889	-1.754529549572477	9.449880024909765	2.3436313145778406e-19	3.5150145675651785e-18	33.22535353436764
C20orf117	1.4360126373746254	1.3579181051059093	9.44951210318646	2.3504423816205586e-19	3.521980851648576e-18	33.040540472923425
EXOC7	0.5606783611605524	6.562328259698701	9.446161435329866	2.413381120137473e-19	3.6063189569113086e-18	32.57465304441121
ITGB1BP1	0.8654352650252677	4.433477601981656	9.44316202981336	2.4711376334599006e-19	3.68247072821183e-18	32.55380927277313
WASH3P	0.9578914555423395	3.7598954263579967	9.422507320057838	2.9078370107983724e-19	4.297783101959994e-18	32.4686559322216
GRPEL2	0.6561587122425419	3.516330185866603	9.422116749604609	2.9167923534331257e-19	4.307103549692621e-18	32.50312909351046
CACYBP	0.9362182046837955	5.5222379955209115	9.409279582796328	3.2268542532327717e-19	4.747710085887638e-18	32.253425418101244
USF1	0.784522911584772	5.393714404652028	9.407974968889398	3.260138401533474e-19	4.79234449657606e-18	32.242737926621054
SHC1	0.8581428600715633	7.252148378960681	9.393555917173462	3.6514626403556965e-19	5.353063986195032e-18	32.205099079976826
SMPD4	0.5888565123771414	5.5636361929749425	9.390534436767952	3.7391855098358853e-19	5.4767277494515154e-18	32.10793900531573
RAD9A	0.9396657469820919	3.2364929870563746	9.38903690879249	3.783434542453877e-19	5.536550746283991e-18	32.29197765840549
LMNB2	1.1509406682345293	4.263174042936704	9.38766718712276	3.8243615224629623e-19	5.591409139586587e-18	32.13666259468775
CKS1B	1.128878222605226	4.853705460810914	9.384726436692839	3.913719149212168e-19	5.716913380762931e-18	32.07281918688951
LOC400927	1.4626657215067778	-1.3848477290196577	9.38160348114465	4.010880137389336e-19	5.8483308765628545e-18	32.68504312634222
MAFG	1.1869294222524274	3.938381483169091	9.380767243939147	4.0373004599346817e-19	5.881579827743553e-18	32.119517360272106
SAP130	0.6263730135545722	4.108860747508677	9.379481061725057	4.078273612186121e-19	5.93103760393874e-18	32.08916572465844
WHSC1	1.0240078573510654	4.713538186496618	9.366747381931996	4.506835921525837e-19	6.548001645412606e-18	31.93998975278151
JAG2	1.6492990900929152	2.788842217147483	9.366618578593023	4.511391404529251e-19	6.5487679870389795e-18	32.19489563870697
DSTYK	0.994964329084699	3.1987276567603393	9.36569419902307	4.544218829908716e-19	6.590536104964844e-18	32.11714715019514
SNRPE	1.0222346412460936	5.2757211936580966	9.356772340046756	4.8734864631829415e-19	7.055489128978474e-18	31.8451530436434
SMYD3	1.4051710319030306	2.9993975088088436	9.356445091758928	4.886003270614074e-19	7.06731683039534e-18	32.07969323925905
ATXN7L2	1.0535734733761846	1.3395816079552771	9.355523342197202	4.921430511349848e-19	7.112232644757851e-18	32.31307642839512
SLC39A13	0.6969843426631028	4.703867222979469	9.352185802809807	5.051851594038344e-19	7.294227639065311e-18	31.82750567857837
UBQLN4	0.8997667263542919	5.7476101320104815	9.351789582670817	5.067560445386156e-19	7.31041683416931e-18	31.80996040062194
C20orf20	0.8368155557759596	3.8766483607545923	9.348751498285406	5.189630749876835e-19	7.472757416829178e-18	31.879008918781707
C16orf75	1.8508587837631023	1.9309526835925273	9.34864693598419	5.193883553338032e-19	7.472757416829178e-18	32.18884457705685
PMFBP1	2.587680848231014	-2.215623140666516	9.345897292175698	5.30696667455509e-19	7.628705941195107e-18	32.435537855076745
YKT6	0.74286686543791	5.289029816054132	9.343252878964504	5.418023344925404e-19	7.781468510759472e-18	31.740199821349215
GPATCH1	0.7132115939009918	2.98949463344863	9.335529384219189	5.75574733901045e-19	8.228228520709991e-18	31.919393938561086
PYCR2	0.7817817054502001	5.733134339702405	9.335447081178222	5.759456302477531e-19	8.228228520709991e-18	31.68296072249992
TSGA14	0.9356019110191416	2.2750963680495744	9.33407224097239	5.821764597093334e-19	8.309942828757105e-18	32.02664821330673
ANKRD23	1.1638612362144165	0.18080264446331787	9.33359697797089	5.843458747441375e-19	8.333592308412444e-18	32.24105660076013
ABCF2	0.6914492311551301	4.954754318234857	9.331945428749146	5.9194713433810275e-19	8.419839466376969e-18	31.659376228020037
HSP90AB1	0.8844739763513374	9.711150295898047	9.3304005564675	5.991461025502454e-19	8.51478788047368e-18	31.907309070657465
WASH7P	0.9600983559054228	5.109312426593632	9.330109653222184	6.005113633909968e-19	8.526736896079324e-18	31.640875663014928
ZFYVE26	0.7306558812386719	4.054148148789084	9.329112378863432	6.052151994268616e-19	8.580056339737946e-18	31.704657881275715
TSPAN17	0.8363098345557978	4.975571202130469	9.323579550076595	6.3198300564962055e-19	8.950156538198197e-18	31.593894414677152
UBD	2.86499171722833	7.665384255706062	9.319804287238501	6.5091797866441655e-19	9.205923281082108e-18	31.661120370028122
R3HDM1	0.6905912072088678	3.8395248598882863	9.318320953525477	6.585106328886762e-19	9.301534204608252e-18	31.648393440760255
AKAP8L	0.7822355755400094	4.9601751802374565	9.31710656159507	6.647919756345034e-19	9.382107586689024e-18	31.544308744654245
H2AFZ	1.0262934347279975	6.300467177589333	9.307500655197224	7.166162634703119e-19	1.0069790156871506e-17	31.4849780443134
C8orf44	1.117010398177109	-0.4449094303490596	9.30388360846298	7.371515266625664e-19	1.034047413328732e-17	32.04743966379123
GRK6	0.8060935448564983	4.465983233583082	9.297621347801508	7.740928181450552e-19	1.0849311239139919e-17	31.420898113177238
GOLPH3L	0.869324569303294	4.316368292419366	9.295866801633071	7.847680809008083e-19	1.0979999534668968e-17	31.42018953268372
NSUN5	0.8686890944317383	4.614213914538304	9.28111651037588	8.804803002898797e-19	1.22663656573375e-17	31.28296923630101
TRIM59	1.728705427310596	0.3633554350817778	9.27751914475698	9.05525893997216e-19	1.2582940157783536e-17	31.79696351916099
RBM34	0.830641119465211	4.851568838601027	9.274886696756711	9.242997389907103e-19	1.2832848126824055e-17	31.222228654254998
ATP6AP1	0.741083575655991	6.92345387527377	9.27379265958721	9.322151048487025e-19	1.2931700660947273e-17	31.256948342427755
CKAP2	1.2701103464024688	3.046802943736417	9.270163343675653	9.58957437842465e-19	1.3291329944111505e-17	31.404651446874247
MAST3	0.98807561537012	4.625341790119496	9.267160364546921	9.81658434362381e-19	1.3594380601246669e-17	31.174594471734537
TYMS	1.7194221664215488	3.955914361751911	9.262546636570884	1.0175777345745015e-18	1.405588683832816e-17	31.202475138833805
DNMT3A	1.178155329376204	3.813093916318282	9.26048518000598	1.0340449671691988e-18	1.4259120505714023e-17	31.20558017282747
DNMT3B	1.617159804723289	0.5917130131855083	9.257481655044181	1.0585114061844106e-18	1.4559457226519583e-17	31.625991643050924
ZBTB12	1.5784904174712844	0.8512989242693982	9.254490885621811	1.0834439006913925e-18	1.4889797918377564e-17	31.581543436111758
PVT1	2.381868146563356	0.03544022970080257	9.250536155182086	1.1173081323749686e-18	1.5329279000972354e-17	31.611799260637476
RTKN2	2.5682756602617505	-0.6616182325784088	9.249291450957188	1.12818197767709e-18	1.546541533986014e-17	31.63879159896103
ARHGAP39	1.4152943239045093	1.4518771316810104	9.247717018106805	1.1420867137051295e-18	1.5642835544581295e-17	31.470050649161458
PMS2L4	1.157191322714661	-0.6475074562694587	9.245737116780544	1.1598136922551528e-18	1.5858915903014528e-17	31.610941297444228
SNAPIN	0.6471409931470431	4.605678100278924	9.241966892546431	1.1943276816543053e-18	1.6317125586836717e-17	30.981800011204058
NETO2	1.850248386448425	0.5369954548728887	9.23933620601211	1.2190109261913112e-18	1.6626409092297265e-17	31.491101286894022
SUZ12P	1.1341694903351711	1.2230959267674302	9.23122732809385	1.2983204447361169e-18	1.7678470511323106e-17	31.368049979690056
DNA2	1.4230586809048595	1.103940642540139	9.22781273215661	1.3332279660398723e-18	1.8108287612260854e-17	31.35370807818498
FRS3	0.8354923331926667	1.8032794825457203	9.210383666769262	1.5264265326064386e-18	2.061182937468063e-17	31.141244596462954
SLC26A2	1.1028098078688569	2.8216324525248373	9.20999809973316	1.5310001924925422e-18	2.0656432472650415e-17	30.981232265502708
HOXD1	2.960850755054972	-2.8203500612488805	9.207631142415421	1.5593765141918845e-18	2.1021843588500545e-17	31.392181351978937
ARPC5	0.6792366262882048	7.083133500841128	9.206034612133587	1.5788102671179079e-18	2.126619496503972e-17	30.7453586836816
TSC1	0.9013072090746732	4.014799293602373	9.204161737976367	1.6019139148528898e-18	2.1559533466621093e-17	30.74618001787878
GNAZ	2.796295544719967	2.1239457755057254	9.201436036707054	1.6361378211605428e-18	2.1983742724320745e-17	31.028422654077318
G6PD	1.9364067841410182	4.252903633119463	9.199308248221278	1.6633570610040264e-18	2.2312590014689325e-17	30.682839265847054
AP4M1	0.8206189659723413	2.735048582259317	9.198378758105845	1.6753877238826997e-18	2.2455444035354436e-17	30.907096115703354
PPP2R3B	0.9945429701132216	2.5604779320589564	9.198210084272109	1.677580144011641e-18	2.2466308057118008e-17	30.935318340113042
LOC642852	1.3665201504747118	1.6717457808294107	9.197022499149211	1.6930970434457351e-18	2.2655449985465648e-17	31.05560993578709
DEDD	0.6031514701778553	5.081024596286542	9.196790514711306	1.696144698338925e-18	2.2677566205258423e-17	30.613765102475483
GMEB2	0.6421090156830171	4.019636952849884	9.186489973703745	1.83708849505441e-18	2.4501546146509106e-17	30.610069338921324
TPD52L2	0.7321887781943328	5.989779521732452	9.185264906201516	1.8546051402519035e-18	2.4714893746078235e-17	30.532313535142457
LOC100128191	1.3884480189594073	1.5061932500742727	9.183115909234276	1.885733321170876e-18	2.5088586199342145e-17	30.969016432477012
MESP1	1.7590976109415335	0.6841248522103276	9.181949158345317	1.902849960654943e-18	2.5274946617915083e-17	31.040484960046896
TRMT1	0.842885345483511	4.657465811368108	9.167656102794606	2.125455085810087e-18	2.8185684164029686e-17	30.408146366049845
VPS11	0.5852838824403106	4.849810617584114	9.162753782660413	2.2075999938016727e-18	2.9208473766454796e-17	30.360710296517315
GTPBP2	0.9128531294890587	4.640994487806644	9.16273197569131	2.20797233724769e-18	2.9208473766454796e-17	30.37147194719483
PODXL	1.4404904285415845	4.737419724512874	9.159552635552421	2.2629292835354706e-18	2.988684345387464e-17	30.341665721323952
ZNF512B	0.9475002112903548	4.973506382038955	9.155054345127486	2.3430078728978783e-18	3.08942595276348e-17	30.297143476806234
CCDC28B	2.106515590069685	1.15293457382321	9.152602078659605	2.387839204302548e-18	3.145987826867976e-17	30.774116500010134
ZMIZ2	0.6996672957389993	5.641539593033655	9.151679371187445	2.4049269476171146e-18	3.165935410069559e-17	30.266728143279504
TUBA1B	0.9456703582540227	8.391973983388937	9.14999595447024	2.4364151268798302e-18	3.204792648285783e-17	30.411089780439347
CDK16	0.8318178226188637	5.2810369547435485	9.148055866738632	2.4732112708634145e-18	3.2505633663457873e-17	30.237485307149015
PCBP4	1.0708755829344305	4.3378309212031985	9.14418623196913	2.5482559043151832e-18	3.343788901723668e-17	30.252797213485294
INTS4	0.5648392514750937	3.6114483538312756	9.143368817877759	2.5643945136033805e-18	3.3622520969486905e-17	30.33736331011616
ZWILCH	0.9356290596696566	2.6501283457228055	9.140862866753762	2.6145045499529447e-18	3.4251905699544703e-17	30.481797176335796
CABIN1	0.723422305593906	4.860756791436533	9.134794813555537	2.7398987215061644e-18	3.5808097599877186e-17	30.14649255478915
PHF19	1.2996981789923854	3.02032111520366	9.132965071888298	2.7788659158133088e-18	3.628819442513476e-17	30.3573621928632
TTLL1	1.0707460529066446	1.5333653222289076	9.130849625568008	2.8246024455960624e-18	3.682629235004072e-17	30.56716817769217
CHEK1	1.3632596825034728	1.9028648920703424	9.117628234226306	3.127833124300807e-18	4.06168617690755e-17	30.419780084960983
NMB	1.7380009608781724	1.3056904303813648	9.11714186371363	3.139582666656247e-18	4.073689943694913e-17	30.488390438890512
HOXD3	2.2939652584943064	-3.5558893982713857	9.116312495669696	3.1597191495173223e-18	4.096548160514564e-17	30.7129651536466
BTBD12	0.871316292811851	2.277863881664012	9.113402335152891	3.231393335744733e-18	4.186134888648436e-17	30.33311629668984
PLCE1	1.863921393126739	1.2829967103216702	9.110338154385857	3.3086021403435008e-18	4.282743120836356e-17	30.439092812212934
KIAA0556	0.9173621373255734	3.196893896880683	9.109599468292204	3.3274867180949595e-18	4.303761261956074e-17	30.148609039999087
MPV17	0.8726111429824503	4.130654292397085	9.107404071840424	3.3842448514769042e-18	4.370218649349603e-17	29.99294187064862
MSX1	1.639545141574791	0.23719614071437736	9.10132432354543	3.54648104260836e-18	4.576086411962438e-17	30.461036525224305
HOXD4	2.5664263327471106	-3.3643249974283416	9.098285421602652	3.630437933400558e-18	4.676993654613809e-17	30.574124178707287
LOC153684	1.5719891270723845	-0.8904697530816714	9.092397579546908	3.798746378259653e-18	4.8858526206464203e-17	30.45486674299751
TRAF5	1.4004031513729807	2.155120834190797	9.081508458335767	4.130641614176645e-18	5.2837113582442087e-17	30.10929419162772
SIX1	3.3357976651534913	-2.3255358584739083	9.076134610825932	4.304864026484929e-18	5.4979166804864076e-17	30.384059707649353
C3orf54	1.3389884585883691	0.038806209659926635	9.075286580391413	4.333014741560135e-18	5.52518852300272e-17	30.27702425738395
B3GNTL1	1.3584375672166014	1.8156391191537844	9.063667812835456	4.7375771416747846e-18	6.026880216693948e-17	30.021677336035022
STK19	0.8651628713423167	3.793271830676757	9.060939429619856	4.837877622594551e-18	6.149664924796108e-17	29.682149969360818
CBX1	0.7769150650012451	4.749467652332781	9.05890023920136	4.91421307358184e-18	6.241818449241684e-17	29.573824191799158
SMC4	1.1556690969921215	4.698389158423197	9.055352500643927	5.0498739372998114e-18	6.409121816754125e-17	29.54962600633146
TGM3	4.232296290798477	1.2417603740585275	9.054502821277023	5.082911339888296e-18	6.446019700772537e-17	30.02001614830731
EPRS	0.7368601077371517	6.358158142406292	9.045764289940482	5.4353581403588994e-18	6.87154375162947e-17	29.48268795231389
TMEM81	0.992960527682688	1.4417424263314191	9.041084702728883	5.633942180200977e-18	7.108117225318924e-17	29.89663991917014
RNFT2	2.1213792775817653	-0.3695714924071329	9.041046262492978	5.635602843791422e-18	7.108117225318924e-17	30.041938582780745
MRPS23	0.775501349678402	4.732486920409576	9.029146463097238	6.173705470671351e-18	7.768738664255018e-17	29.349011434559436
C15orf23	0.9384959894939962	3.1529721507399597	9.027253509284472	6.2638736694995846e-18	7.876106583041318e-17	29.530923013098246
CDC25A	1.903847338362675	1.073709507663713	9.02232875493202	6.504614900167347e-18	8.172490652775944e-17	29.793845431228295
FAM57B	2.1539504777867995	-3.6822571869662415	9.021571237067612	6.542449829423133e-18	8.213679484691991e-17	30.002301229562583
POLG2	0.7872533058420008	1.8408492509702696	9.010920546571981	7.098068714263623e-18	8.890631830238674e-17	29.61934464531324
UNC119B	1.2134643961558846	3.538897314969691	9.010511185366623	7.120332109523657e-18	8.91165199666171e-17	29.33921345173365
MAMSTR	1.8159607175812393	-0.9937825614378872	9.00834795031258	7.2391346789962e-18	9.053373200855402e-17	29.825456992037758
PCNA	0.952306727627791	5.76138566736022	9.006529881024772	7.340498012848396e-18	9.173083527508779e-17	29.165049993771753
POLR2J4	0.7377891699530768	2.877588988395763	9.004679571016071	7.445102220092097e-18	9.289522017978304e-17	29.408408263601466
PTP4A3	1.9792012081157502	3.4890043260040207	9.000260864923144	7.700917345548847e-18	9.57198120825177e-17	29.269860584993722
CLN3	0.9669262140029353	6.048475867149698	8.999237064227719	7.761420248540898e-18	9.639814392725586e-17	29.118011083379454
COL4A2	1.4371614215547028	7.21505074891586	8.998364071907575	7.813382652351775e-18	9.696944668850012e-17	29.171971510704964
SEPT8	0.7604694275545691	4.729363778171064	8.997691970805416	7.853622196737543e-18	9.739450013314948e-17	29.111123148479106
DDX41	0.6685774875576165	5.867948315379835	8.995749246313576	7.971093343278443e-18	9.862559785009204e-17	29.086116703471205
LOC100270804	1.5649177721159018	-1.7149930772150936	8.979726972792543	9.00867425869707e-18	1.1137872707064407e-16	29.639555613798194
MAPK3	0.6772323142056855	4.720004512544862	8.977410579022745	9.169355259691542e-18	1.1319314943968496e-16	28.95843091256569
SLC36A1	1.0047991770828777	2.7472923943888836	8.971208048846954	9.613716095677691e-18	1.1840893657843024e-16	29.178633220483185
HDAC4	0.9990135830302378	2.8382763103591557	8.965071965135554	1.0074289532380645e-17	1.238939479708355e-16	29.116505148503027
KIAA1462	1.4373391956263335	3.856306927122582	8.958801765023521	1.0567501644545241e-17	1.2966523904680494e-16	28.900678800000733
HMGB2	1.1870694658812981	5.040822988268469	8.957743460840073	1.065307452978885e-17	1.3061665588635531e-16	28.79694140317125
RPTOR	0.6712989009701875	4.907884273033128	8.950337992803684	1.1271378394717997e-17	1.378856809189806e-16	28.745535447651584
DNAJC5	0.7302901794071293	5.5918361772090135	8.948908057017128	1.1394798342775974e-17	1.3929070034349759e-16	28.7271323123828
BOLA2	1.1461524695662737	5.3895183351424105	8.946360291555576	1.1618025513090484e-17	1.419127413913036e-16	28.70667013434457
C2orf44	0.6963876855382742	2.82937666667609	8.932686474813384	1.2892164259267868e-17	1.5676948880117952e-16	28.87442610743841
INCENP	1.315367569048154	2.498471460873245	8.92969331918982	1.318901827437696e-17	1.6025938647594963e-16	28.90874119956787
UNKL	1.018036128274522	3.163543858498645	8.928400184587865	1.3319352860913484e-17	1.6172220971824602e-16	28.783527710715177
NEU1	0.9923963310046666	6.607146330055913	8.927398226486769	1.342121615311084e-17	1.628374121024448e-16	28.600864789192975
GIGYF1	0.7013446843006923	5.2532641925746955	8.91931044872186	1.4272202911855145e-17	1.7251856872932413e-16	28.503853498988093
ATAD2	1.421384024161494	4.969403528345333	8.917018002425687	1.4522984232788792e-17	1.7528929298936909e-16	28.492680736431637
BCAN	3.2482672218509476	-0.9633812685615013	8.91418787806891	1.483861054372685e-17	1.7896597197322784e-16	29.118684969046235
TLCD1	1.4398325121248765	3.029959257055433	8.913387355879312	1.4929113772007222e-17	1.7992404129376828e-16	28.694177661648837
CRIPAK	0.8981890317864927	2.736998268144922	8.909278545192972	1.540230983697944e-17	1.8494147217844293e-16	28.71487478644918
DOCK3	1.8621146076636612	-2.328196675156463	8.905561140940515	1.584320993998376e-17	1.89954946315823e-16	29.106043526749293
SPNS1	0.7288420041433312	5.587525101644622	8.901620705861141	1.6324211178775196e-17	1.955777637026729e-16	28.371562699916034
CRAMP1L	0.9384083902419627	3.1702508252305517	8.892382058792434	1.7509391819776648e-17	2.0916068494190208e-16	28.512096799911795
TP53I3	1.5938072531204397	4.227508308921573	8.891731466340188	1.7595993823375406e-17	2.100408719386471e-16	28.35233702155152
C7orf49	0.7122734283665788	4.22714844027512	8.887606943252178	1.815497225236835e-17	2.1623702481978362e-16	28.321454548244112
CYP2R1	0.7061894998756224	2.996472777243548	8.884667241111648	1.8564074162100607e-17	2.207861870720056e-16	28.484804323765296
C22orf23	1.0834666981010175	-0.9972217351125681	8.884201166356334	1.862976818544641e-17	2.2140553447294425e-16	28.89661424313227
HMGA1	1.51860584687471	5.4562594782551885	8.883392055074665	1.8744360908325497e-17	2.2260468929697293e-16	28.233725528175057
FAM40B	2.131835461544979	-0.2946088595651318	8.882510870905055	1.8869955217907878e-17	2.239326510458002e-16	28.849083883540686
ZNF337	0.7627714713870364	3.1445378227942276	8.879678551553571	1.9279313329319236e-17	2.284570525569039e-16	28.421448320773308
SNHG7	1.3471680223153952	4.168635547198521	8.877799871105456	1.9555679059431567e-17	2.315631683526864e-16	28.25414155881759
INTS3	0.7091303366718451	6.016778493231205	8.874096362740765	2.0112027557883156e-17	2.3780461384441043e-16	28.175337069579424
SNORA39	1.6346942412175713	-2.982602842489368	8.873653382156078	2.017961360359311e-17	2.3843034735989593e-16	28.886521375002065
B4GALT3	0.7361845981017456	4.978686550461214	8.873467619565677	2.0208022491123467e-17	2.385926141326691e-16	28.165708806441984
PIGT	0.6644945442742767	6.8881088327736775	8.87267811605468	2.032920462887855e-17	2.3984920816858307e-16	28.206047912552553
H2AFX	1.253898729122084	4.294340835378405	8.871215436518096	2.0555618044007162e-17	2.421690131590351e-16	28.19205352020635
TATDN2	0.6044353145270449	4.978863098045625	8.868192251371257	2.103153095222821e-17	2.4759640131884594e-16	28.12620784336788
SMARCD1	0.635229372861712	4.916404129335554	8.867920571684452	2.107482954913893e-17	2.4792661274233046e-16	28.126364239459413
IPO9	0.6965529473500824	5.833386959182045	8.865534078022051	2.145898658916572e-17	2.522633434321448e-16	28.105851201694698
DGKZ	0.722010783589083	4.170839798915732	8.860664097472096	2.2264553394131004e-17	2.6116674536925096e-16	28.125653395458553
AP3B1	0.6248323574396633	4.861597164482367	8.855947902984969	2.3073198654984476e-17	2.7045714760831837e-16	28.03895383455475
RAG1AP1	1.1127137764802653	5.883893973145393	8.838003242741138	2.6424709857780944e-17	3.079662601202886e-16	27.901371983892105
SORT1	1.5683130755435868	5.143517398902721	8.83533594172249	2.6962411523265274e-17	3.140077983848473e-16	27.876414493859365
SFRS14	0.7885365225724965	4.661645634783474	8.832007486188461	2.76486101309571e-17	3.216510179066336e-16	27.870347432483868
NUPL2	0.5712560792287191	3.8997859083877584	8.831855448485136	2.7680363999636217e-17	3.216510179066336e-16	27.94293638749921
MAPKBP1	0.7076317314082683	2.7661041055619107	8.82300510699269	2.959238311258007e-17	3.4267305174097347e-16	28.06490309592286
C3orf71	1.015007495197947	0.06337938764234013	8.819572170383667	3.036873002091872e-17	3.5141267806412566e-16	28.359030162871363
LAMC1	1.1769376551659665	6.704029873971121	8.815252318355618	3.137435589399723e-17	3.620186501948949e-16	27.766518769896464
STK11IP	0.8512674058765932	3.0710507129891234	8.81334960611405	3.182768375893157e-17	3.6698899471823363e-16	27.939098899654418
CASC3	0.608921048968357	5.654072419676358	8.812789222645927	3.19624289602522e-17	3.68215254969861e-16	27.708131977430867
DFNB31	1.3535810310084555	2.3741395663306415	8.81271910090816	3.197932956190452e-17	3.68215254969861e-16	28.054758639330366
ACCN3	2.1553220025004034	-1.1430367062052458	8.811185793033166	3.235110409829029e-17	3.719690597100449e-16	28.36091572914786
TCERG1	0.7446072267757322	4.161030780727563	8.81108638744655	3.2375353691664544e-17	3.7198480587921e-16	27.75661044392517
EFNA3	1.7318778935979144	1.1522141497040372	8.803279545156085	3.433708294458891e-17	3.936899115043206e-16	28.146207429700198
ZNF207	0.467760433576049	6.039311295779558	8.802076664717251	3.4649632630767424e-17	3.964347130971265e-16	27.638268873538216
GLI4	1.2973420673548477	2.9880935982177657	8.795952065838305	3.628522093024457e-17	4.142732597499412e-16	27.82431866198222
P4HA2	1.2912684817072466	4.608132946246938	8.792138735142512	3.734194817201079e-17	4.25740107559994e-16	27.576632973392666
COX19	0.8802018805304201	3.2177999637066086	8.790185864381272	3.789485408049726e-17	4.317410915492113e-16	27.74104212802102
GINS4	1.57835229696687	1.330428827956855	8.789812827820333	3.8001388095390985e-17	4.3265165802161533e-16	28.02714209606456
C1orf156	0.835019479514368	2.4190472452750322	8.787998285558892	3.8523839422192144e-17	4.3798642050769224e-16	27.8636749789326
MTL5	2.0770120816775512	0.22840432190353524	8.786032698995282	3.909780476401376e-17	4.442013346284667e-16	28.098891450230795
COPS7B	0.6317490758335849	4.263935476915672	8.782486854164489	4.015470675426461e-17	4.552546878736639e-16	27.533048601003664
TMEM104	0.8329876172133623	4.773484949450199	8.77054217460499	4.392746284249901e-17	4.973347429619421e-16	27.406565626732217
CNOT3	0.5720677826365419	4.869814224686549	8.769987592763513	4.411090640947057e-17	4.984205995484965e-16	27.39794065523522
B4GALNT1	3.1181723297080612	0.5593348978918046	8.769974209164907	4.4115342769730984e-17	4.984205995484965e-16	27.95429152668871
RAB11FIP4	1.5522780650633567	4.613720094709858	8.767406155475982	4.49748187863155e-17	5.077781971027203e-16	27.392418908630596
CSPG5	2.1555381319604723	-0.6548822697906788	8.761817096862805	4.690307309758911e-17	5.288142596536781e-16	27.972939769439396
IFT52	0.7813279251993821	3.1525917815403863	8.755113062155782	4.932419986477638e-17	5.557261548174182e-16	27.492086378499387
ZNF581	1.0581490883182485	3.342946714080986	8.749470350098363	5.145761404298192e-17	5.789604768932872e-16	27.41734010333858
DDX11	1.443629131092656	2.988869005725036	8.741786714237687	5.4510209988024225e-17	6.124581852006205e-16	27.422268244558836
WDR85	0.9040014468871607	3.226438870656719	8.736597836632114	5.667238152149768e-17	6.358727251735744e-16	27.34199955753315
METTL3	0.659427008284148	4.049870266630192	8.732838810973927	5.829155714951355e-17	6.531386189778024e-16	27.18796409786566
FAM53B	0.9645428752719796	3.71517012117976	8.732244943606158	5.85515162188945e-17	6.555995528145914e-16	27.229027684985418
MTA3	0.7695176533263215	3.871256860339756	8.731963100480735	5.867529120599507e-17	6.565332996745134e-16	27.20426446873057
RASGRF2	1.6787829720472525	0.3635958601074886	8.718772439546482	6.476718438776533e-17	7.23203903692506e-16	27.592029138235084
CEP152	1.3934349687663619	0.34954941210402746	8.716931436744282	6.566576702238551e-17	7.312287946917422e-16	27.579556570069478
DAXX	0.6309477104488552	5.511780369579733	8.716123462117618	6.606402020068091e-17	7.351600550463179e-16	26.988686879748293
ATAD5	1.6113004965502382	0.21733933326034996	8.710219074742055	6.904778210011889e-17	7.662654207397494e-16	27.54009374870177
ZSCAN16	1.0169018838160746	1.5127932403477864	8.710032194823453	6.914436732702605e-17	7.668138635762548e-16	27.416031403325007
ENTPD6	0.8232262007636173	6.030092944264774	8.708429174321923	6.997836876664064e-17	7.75533960060016e-16	26.943171616391307
RHEBL1	1.4610655913894894	-1.4185200879845914	8.70744463078625	7.049552300219138e-17	7.807331151019261e-16	27.608050328151773
PSKH1	0.8678964437134149	4.538111921390648	8.703998263579226	7.233577896405809e-17	8.005684781468049e-16	26.927937296034834
HSPB1	1.4174684404073314	8.538743926808607	8.703739050705305	7.247609776717438e-17	8.015757806113749e-16	27.070153544976282
TBC1D16	1.0832479749514459	3.321987804728323	8.702768430003426	7.300391751755297e-17	8.068645078180668e-16	27.075445241235492
PLCG1	0.9537158110346904	4.75860328201199	8.701388751441524	7.376073439397318e-17	8.146752851747391e-16	26.895052554657997
GATS	1.3423368719078623	1.9449238547664154	8.691972456565203	7.913745569079287e-17	8.711013910771228e-16	27.22618488657595
KIAA0195	0.6583484174669119	5.697898132562378	8.690365286223496	8.009313555043995e-17	8.810244910548394e-16	26.80086289688822
NCRNA00105	1.6386113584156907	1.4009251066438182	8.688892155281264	8.097913867988262e-17	8.901682465568166e-16	27.273548646211832
GNPAT	0.7899190388234256	5.892257616877472	8.687628239430902	8.17470372583908e-17	8.980022511803497e-16	26.785273501704303
TRIM25	0.9082963735354426	4.879617734642249	8.682717647000766	8.479948719746897e-17	9.29649401791268e-16	26.751540690149437
PSMD10	0.6432806568325597	4.654756426614588	8.668177285552664	9.451499240638786e-17	1.0347641390862314e-15	26.655826777940852
C9orf140	2.1323052759137706	0.5851631391365861	8.666978801570982	9.536327322676052e-17	1.0433486514943961e-15	27.193305886883607
CCDC64	2.2025597656524836	2.5098993519940156	8.655123811585224	1.0417072896391365e-16	1.1345778419114606e-15	26.8668478056928
ZNF2	0.574327790764024	1.4285316444099752	8.65509868283999	1.0419022745564098e-16	1.1345778419114606e-15	27.021991733329315
PSMD4	0.9576987571993092	7.6813973024274755	8.654960025358568	1.0429788281771786e-16	1.1349899456830367e-15	26.642790115377593
DNASE1	1.5106964911730856	-0.32551663218133575	8.653543969409649	1.0540364770580101e-16	1.1462558557865637e-15	27.159375719929365
BCL9	1.1764965327889985	3.843295123103925	8.651168648943958	1.0728458804399907e-16	1.1651521926648877e-15	26.611935902977756
TPM3	0.5702146832582464	7.688571083870799	8.648647220525511	1.0931757438863157e-16	1.1864386678306888e-15	26.596874704986973
H2AFY	0.6410678094592548	6.401139221529972	8.647446374771157	1.1029915168459626e-16	1.196293267570491e-15	26.50852900050458
GPR172A	1.177388781863287	4.454117777983232	8.64651236360421	1.1106864234723903e-16	1.2038359915209414e-15	26.510524049793723
RPS6KL1	1.9049774613928343	1.3537166295642666	8.6418174528807	1.1501776696616693e-16	1.245613952580835e-15	26.9332201057655
REPIN1	0.7127446062233789	6.779241791888307	8.64174895217363	1.1507640280332231e-16	1.245613952580835e-15	26.48637715425336
PSPH	1.2484283664319853	3.8742685660270317	8.636021546731811	1.2008507470355023e-16	1.2989641680175114e-15	26.496285851046455
C12orf34	1.498145349022546	3.242592328030449	8.634242274228173	1.2168453921420565e-16	1.3153904511599438e-15	26.58455841463365
CEP72	1.278477105050754	1.6574834362500652	8.627651996433123	1.2779460238629257e-16	1.3786892140652585e-15	26.7926493394436
RNASEN	0.584513993224614	4.703160397295604	8.624577484447252	1.3074798480120436e-16	1.4077488323827686e-15	26.332342882461603
C7orf47	1.015020116571273	3.572052943576373	8.622963772578197	1.3232504275458193e-16	1.4237859332256737e-15	26.44615012887026
IGF2BP1	4.996228298216462	0.22913280726058893	8.622176091666391	1.331016534293142e-16	1.4311948951413956e-15	26.893583921980376
RFXANK	0.991862892059423	4.615535688671745	8.618222555964756	1.3706827176177023e-16	1.4728724139476934e-15	26.291012641047153
ALG1L	3.0043980472577982	1.2807656608916909	8.613316927855287	1.421530643613901e-16	1.5244884699125859e-15	26.732769190101987
C5orf46	2.66424564191439	-2.5809082205912652	8.60709218512355	1.488745711080414e-16	1.5934185497528223e-15	26.917954846834405
LOC728743	1.4410083807362275	3.0948087413877574	8.606698629012328	1.4930994936774567e-16	1.5970270768557955e-15	26.40857257347638
MARS	0.637574422806825	5.924939736229899	8.605346126313844	1.5081580466441834e-16	1.6120732098843613e-15	26.18104960139359
UBE2A	0.6244757077428433	5.218513294217179	8.599058926348576	1.580155127565862e-16	1.6812933287935725e-15	26.12752423027875
HERC2P2	1.293957906499997	4.062453236368196	8.593986817903108	1.640707380826093e-16	1.7445795027776729e-15	26.164033754300377
HIST2H3C	1.8782805870377306	-3.5119983771236214	8.593208986119812	1.6501941873175227e-16	1.7535200717260315e-15	26.841686111233848
THOC5	0.7328149899527734	4.168011767312252	8.590152306404635	1.6880034693735713e-16	1.7901865887198644e-15	26.124105002150557
DUSP9	3.117569387435979	1.9935948110036341	8.588077578494577	1.7141536138187134e-16	1.816734644945544e-15	26.457081375014997
DDX49	0.7657234336791294	5.375418919650242	8.582925933643047	1.7808315016973198e-16	1.883718838945675e-15	26.008332674544675
PRRX1	2.135095697015501	0.1903030311126297	8.577227898208914	1.8575727513773285e-16	1.959793497202635e-15	26.568613208696895
ATXN2L	0.6036180268280678	6.037566302912305	8.576658589154288	1.8654176794679565e-16	1.9667938153560337e-15	25.974572048424296
MORC2	0.5899945725734161	4.909602034817184	8.570688177513645	1.9496885574935273e-16	2.0543121560421106e-15	25.92773118480529
OCRL	0.8099951171435231	4.643136528462108	8.56991986137503	1.9608030997010727e-16	2.064685025579018e-15	25.93550301162615
ASXL1	0.6357627630500389	5.466524543928419	8.568314187084468	1.9842337322897802e-16	2.086654076298011e-15	25.901590349795345
CANT1	0.6403977437133141	5.29159788890156	8.560265131804563	2.1059284439422687e-16	2.210341164726495e-15	25.84299637090931
NCAPG2	1.1971395766460784	3.0509014636426826	8.557890070717207	2.1432277943221627e-16	2.2461647956784876e-15	26.05956071319592
FSTL4	3.105462109514491	-1.2310051374407478	8.557828425805923	2.144204553384803e-16	2.2461647956784876e-15	26.507845083135695
RNF215	0.7640884228886362	3.284300140648688	8.552446856053615	2.2311943854724526e-16	2.334283032111399e-15	25.978743751054715
LMNA	0.8642051547783227	8.37228361577902	8.551449783842742	2.2476905742293107e-16	2.348518853201808e-15	25.938433585164972
CLCN7	0.8170055380888375	6.363798498569394	8.549566888449299	2.279172106946856e-16	2.378355591446854e-15	25.789737192348582
ROBO1	2.2904701383585864	4.7974392029304544	8.54722786282483	2.318888088201318e-16	2.4182477574071217e-15	25.76130193116807
CSTF2	0.8440947615028045	2.8304795905881384	8.543524218537513	2.3831795292134917e-16	2.482109723635679e-15	25.99426109044392
GOLGA8A	1.6312311505131576	3.7715063208981827	8.539540173144172	2.4543077623908747e-16	2.552919744142728e-15	25.804987965066786
PLEKHG2	1.105598771032962	3.3000962112738774	8.537663539956455	2.48853541553671e-16	2.586867569424286e-15	25.86826430766534
C13orf34	1.0785532660053696	1.2253996625199144	8.537422661599367	2.4929628164225153e-16	2.5898140236036584e-15	26.18561848997977
CLN6	0.7795354469169871	5.2774063771127215	8.535814264111593	2.5227259094021854e-16	2.619059887296343e-15	25.664692781734256
C12orf47	0.8060385503503862	2.927530351706603	8.528292259401717	2.666651681886049e-16	2.7614282193696425e-15	25.86600542236378
ATXN7L3	0.6938303332960576	5.141886087145702	8.526837733991309	2.6954054064492454e-16	2.7894271863814025e-15	25.60114106033118
JMJD4	0.886688588766579	4.766124575637429	8.524442566019234	2.7434239393261795e-16	2.835510896730135e-15	25.596805828489057
DNMT1	1.064540745400445	4.76654748241526	8.510760303637525	3.034397921795412e-16	3.1263144114416856e-15	25.49720961858744
MURC	1.5751654902078114	-2.332700126723787	8.507205247307457	3.114869974715856e-16	3.2071916433774784e-15	26.186492869663525
RPL23AP7	0.9673278068448233	0.7138281659862828	8.506640651220508	3.12784292860288e-16	3.2185107805839004e-15	26.013093246027996
LARP1	0.6316663661338264	7.101051139519899	8.505910339955118	3.1447028880358363e-16	3.2338127484937777e-15	25.512905274624515
BRSK1	1.8104811142082498	-1.0098407388804571	8.504214754108581	3.184194575608945e-16	3.2723536921776377e-15	26.10920983585857
PDGFA	1.7866845344143578	3.658499090806615	8.503151281737454	3.209213686064038e-16	3.2959820662052513e-15	25.557398121047676
GPC2	1.7988176559883033	-2.770715568965918	8.500385569092085	3.2751934960213205e-16	3.361622213277439e-15	26.15171375673662
LOC90784	1.0363181674741027	2.77041432900602	8.496060623579483	3.3810700076158356e-16	3.4659165311360815e-15	25.65988224811128
RELL2	1.590353307027525	0.5369582772083014	8.493061086392936	3.456480982840362e-16	3.53653038508613e-15	25.930298667562354
CROCC	0.9529770901410326	3.02563933514202	8.492562275593217	3.4691818386580375e-16	3.547292976912099e-15	25.58877146598278
TTLL3	1.1173518778861002	2.9462283968447496	8.4917587299586	3.4897390749755114e-16	3.566070262787673e-15	25.597204452921584
MANBAL	0.679416029625469	5.126024982017217	8.489604134677103	3.545456972345538e-16	3.620731121632774e-15	25.330668925267858
ANKRD13B	1.5720899706818168	0.2016307864840409	8.48004603175525	3.8034285825583e-16	3.874444980904314e-15	25.863087757482763
PRMT3	0.7771025080915495	2.959131475088323	8.477597144229	3.872457782623102e-16	3.94229296367479e-15	25.492203741826458
CDKN2AIPNL	0.8748347002487806	3.9849349982479993	8.477062267696859	3.887698956428804e-16	3.9553322674355125e-15	25.321548206352997
ZFAT	0.7215041357339746	2.705517524911427	8.476263213631478	3.910578385095329e-16	3.976121537515939e-15	25.527878522326986
C9orf163	1.4011301900262478	-2.0410582600059244	8.474295842685482	3.9674795290593245e-16	4.02893705080865e-15	25.938655623447733
PDLIM7	1.1314331104372046	3.829449776206156	8.465356539023693	4.236512262869859e-16	4.296769580145862e-15	25.25749399572637
GTF2IRD1	1.1281606207391093	3.176465503849464	8.46345622388175	4.2959875692384814e-16	4.351661426833597e-15	25.350975110247095
RBM19	0.560462870415229	4.463609214337322	8.462110716973603	4.3385972899954206e-16	4.38662405104139e-15	25.16376705107003
C16orf79	1.5905686266443513	-0.6399952045583167	8.452978523980011	4.639050004774103e-16	4.6845760855662964e-15	25.720851235958957
AKR1C3	1.3631627217261677	8.214868958280789	8.438413510308958	5.161358496635748e-16	5.192658814251484e-15	25.10474503019509
TELO2	0.6922297938909274	4.607055837851747	8.429800512079773	5.497159775007309e-16	5.508649584379671e-15	24.919638187314966
NCRNA00176	2.807007875630791	-0.3580831180271094	8.429750722740385	5.499162428003571e-16	5.508649584379671e-15	25.537973750934935
BRD9	0.6764797326606002	4.305169641899002	8.426694565804983	5.623480003028006e-16	5.626248485491036e-15	24.92159792413439
C6orf134	1.0615034121110205	2.1904818272746933	8.413678379008736	6.184820414397206e-16	6.161324160371923e-15	25.162336784958406
EXOG	0.7958385180616891	1.7579034688039072	8.413039352625663	6.213762561757916e-16	6.1863656906956645e-15	25.221024258762604
FABP5	1.8654226774942817	0.330937755184364	8.411776535355186	6.27135121367808e-16	6.2360628765735914e-15	25.36138606365995
RBMX	0.4864577049291503	6.100149542390489	8.407545190606646	6.46818837790871e-16	6.4160955856034055e-15	24.748645807708876
KLF13	1.126403048072187	5.539953145119208	8.407297640548345	6.479891407958066e-16	6.423785031133063e-15	24.733206710797038
STRN4	0.5629228694915396	5.484904869974614	8.404526643516963	6.612328916308327e-16	6.551081262726434e-15	24.71275198074558
HEATR1	0.8720685626361298	4.5230116061648005	8.391673884108455	7.262463909126209e-16	7.173337681322839e-15	24.650553397769233
FAM64A	2.445637327641868	-1.0446725532732348	8.389688170891926	7.368392565814442e-16	7.27354743989139e-15	25.287456873889234
WFS1	0.9030156502285953	5.05368159562177	8.387369149649778	7.494036718721529e-16	7.393085495932927e-15	24.593146846406732
ZNF101	0.6813722179886386	1.1843012729625058	8.385654736500292	7.588282996611218e-16	7.48152243534901e-15	25.09419994550555
RIBC2	2.582800882461285	-1.887967580336775	8.380380945092824	7.885607459521963e-16	7.765245673949611e-15	25.259316271267778
TMEM164	1.2629737938762418	2.9916919737765792	8.378727752817838	7.981160528614691e-16	7.84983108736949e-15	24.772846868138352
POLR2K	0.8355727603342089	5.391967926293412	8.377584555422183	8.047904963218626e-16	7.910691589601477e-15	24.51851365733123
FAM200A	0.6409857435885955	2.042705072144151	8.377367473332663	8.060641287403739e-16	7.918423326320845e-15	24.92397282625516
PA2G4P4	0.6886878819410667	0.9113259631501477	8.376111927938622	8.134696727614501e-16	7.984975177259563e-15	25.054017926352117
SLC39A7	0.7524315321400836	7.3754876100795626	8.37605262332553	8.138211261360005e-16	7.984975177259563e-15	24.592349486945785
SAMD1	0.9175616850582595	3.1322961398640463	8.374426548097619	8.235163476420012e-16	8.065499265038346e-15	24.7167391449927
ZNF687	0.8823146279248473	4.934848428058137	8.364799839366931	8.832981948491133e-16	8.619845169181803e-15	24.43462329280695
CPSF6	0.5225230824000642	5.087624602511252	8.363046707857192	8.946379592467525e-16	8.725269310998022e-15	24.417397729021687
SFI1	1.1909831577810097	3.070840558737473	8.360499836132208	9.113687425839234e-16	8.872474860436783e-15	24.627707118032276
ZNF815	1.142759134185487	-0.3475061468895777	8.359727224988982	9.165050243098046e-16	8.917138650645604e-15	25.035626654940287
LEF1	2.6564710323578145	1.0713334921446842	8.359104685564303	9.20664447940075e-16	8.946899339276593e-15	24.91598842431639
QRICH2	1.47796395954765	1.352232938323854	8.35800050172692	9.280878786769614e-16	9.013651572001218e-15	24.877041836443944
SIX4	2.5964579686983966	-1.101357902494202	8.357025881834607	9.346893995943574e-16	9.066933328523307e-15	25.05688315877565
SNHG3	1.619678499085054	0.18892660474070777	8.356805184308707	9.361907135537511e-16	9.07608146747578e-15	24.97859391313815
EGFL6	2.3048061181988673	-3.349247622070831	8.35312367861128	9.615889499170445e-16	9.294597590815284e-15	25.11447415783586
C1orf198	1.0772522045378743	5.346467685844624	8.345210147995717	1.0185119923192143e-15	9.815630095510246e-15	24.286063212469863
DNM3	1.369297776543037	-0.3090150974248708	8.335953771088727	1.0893322824554026e-15	1.0467118349976323e-14	24.863639660458855
CPSF4	0.7681496228241178	4.21815454530818	8.33201606747188	1.1209156686308734e-15	1.0757878949587214e-14	24.249277271901462
UNK	0.6501245933311393	4.218887590966446	8.323153454252118	1.1953501587494012e-15	1.1441800450763698e-14	24.185738456678102
SIPA1L3	1.093981796443864	4.207424788835332	8.320097350635365	1.2221339792411756e-15	1.168791425559002e-14	24.165078135436694
SFN	3.6374423681011567	2.509502722854808	8.313742814479767	1.279739088533647e-15	1.2210092782500018e-14	24.393029392845406
LOC646762	0.8727041981853754	2.007675495392283	8.313496521252826	1.2820250075585624e-15	1.2217563055619642e-14	24.472017153602618
ZNF473	0.6647912475196267	2.743574268134654	8.309433474148147	1.320323115804246e-15	1.2567806332989129e-14	24.321098360485124
KCP	2.055009478371054	-1.9239585698462034	8.307544001483656	1.3385163408667593e-15	1.2733527600826081e-14	24.742322767688236
ATRIP	0.731561174815043	2.7936270917995154	8.306797528755268	1.3457720203751087e-15	1.2795065208923109e-14	24.293281020254774
PLA2G6	1.1432149494255026	3.2748229038348606	8.30636453805717	1.3499984710961166e-15	1.2827747015242936e-14	24.20390229238422
EPHX4	1.8434520539431531	-3.219417099933985	8.30571150707228	1.3563975777943508e-15	1.2873503689305637e-14	24.77462893482332
SLC22A5	0.7764603040962923	3.1366649375295306	8.304025628802922	1.3730565919297763e-15	1.3024010543520598e-14	24.211673391186014
C12orf73	0.7969056019158023	2.517587841929235	8.30132513281915	1.4001639586747588e-15	1.325021282894891e-14	24.302988230368804
C9orf172	1.9889789460917782	-1.8352979873809199	8.30081639482778	1.4053295258368607e-15	1.3291359762103364e-14	24.690850125110323
TBC1D13	0.8535683280150872	4.741852174764406	8.299148408513311	1.4223982247321335e-15	1.3437158824924478e-14	23.972986571519016
CEP68	0.6360709706509429	3.496609143202357	8.291015451989091	1.508604167981588e-15	1.4234989299503574e-14	24.056296075534455
EPS15L1	0.6489748960900199	3.997008221408039	8.28969207960393	1.5231116975857769e-15	1.436354407154847e-14	23.972027720744634
MFSD2B	1.6624365705755115	-0.2943830229991171	8.285024948072959	1.5753846720812893e-15	1.4830691371567806e-14	24.500435562926114
SQLE	1.8075933426336555	5.803563676976284	8.284403622247611	1.5824760873787234e-15	1.4880217598960834e-14	23.856260206417595
HEY1	1.2296164185870946	2.020550282118262	8.28419117749698	1.5849080268524445e-15	1.489447092518326e-14	24.26117100973033
HES6	1.242412351054778	2.4387944720395702	8.28204509505011	1.6096831718838304e-15	1.5109831991043485e-14	24.179012641844412
RALY	0.711532716034486	6.449500003391446	8.281241878265652	1.6190539102446688e-15	1.5189023931193203e-14	23.85778719332466
BAIAP2L2	2.5756939838810267	1.8179645313839925	8.279597265045382	1.6384093584226666e-15	1.5361741262535013e-14	24.257814677902953
ANAPC4	0.6007213642645262	3.632087905077387	8.279233637433016	1.6427196674363193e-15	1.539327743699117e-14	23.949932726029807
LOC285359	0.7450458506580464	0.5765666854329974	8.277293998345366	1.665901482212326e-15	1.5601512844359444e-14	24.380253698237915
TPM2	1.4690282914006025	4.592789473093678	8.276372432933298	1.6770286937865142e-15	1.5687648160863722e-14	23.819445283527486
PARP2	0.6200458213516198	3.7692258852954432	8.275921590735582	1.6824990031314745e-15	1.5729769288620767e-14	23.905100864742465
FAM71D	1.0059454856809054	-0.5541744986014671	8.269674871587856	1.7601338172048455e-15	1.642724202073271e-14	24.4069030694886
TBC1D7	0.8199915532278639	3.718388274547147	8.268513445427182	1.7749535932839723e-15	1.6556050212054403e-14	23.860024960356185
ZNF792	0.87604231382736	1.4873502519077033	8.26676927662236	1.7974411175665886e-15	1.675619133566376e-14	24.21014122206298
CDK5	0.8327375150500771	3.806858963639332	8.265360414308349	1.8158109406314055e-15	1.6908049411675484e-14	23.824276351160226
DCAF4L1	1.8504566368521265	-2.2405837981429046	8.262946177576532	1.8477219909205443e-15	1.7195342946986955e-14	24.439313045134398
PTCD1	0.7085104832919038	4.237724846233598	8.259214641212651	1.898138522116904e-15	1.763424919575807e-14	23.72738399523266
ZSWIM1	0.6540155686009803	2.5844155920175855	8.25862792825366	1.9061882995548575e-15	1.7698920259373428e-14	23.987277628314896
DGKQ	0.8377136032675536	3.7177184428432475	8.25842261331584	1.9090132087862303e-15	1.770326149015246e-14	23.788288098031366
FOXH1	1.8225173142222348	-2.9900482746683257	8.257093658842072	1.9273984992147915e-15	1.7828638953913964e-14	24.424272604835018
USP39	0.4531204920040661	4.790890792266638	8.257062233603975	1.92783535988318e-15	1.7828638953913964e-14	23.67034142818693
AGPAT1	0.704936084709689	6.384087004838946	8.25085290143806	2.0161031026236658e-15	1.8602613077443564e-14	23.638212979163477
?|653553	1.4148963414517706	3.8834146176910647	8.245265454541107	2.098937846230223e-15	1.934497250794273e-14	23.670472816335046
LOC81691	1.3748413844950016	1.5416347265720642	8.244030170596917	2.1177002691497673e-15	1.9495793304550915e-14	24.04195201378883
LOC100125556	1.1270164213342126	0.7790733246519687	8.2422257234556	2.1454058427025494e-15	1.9739676395392214e-14	24.11297356293136
DBF4	0.9247270005812074	2.0785738280849024	8.23782775795031	2.214441914416334e-15	2.036334651842803e-14	23.922917192095618
FAM193B	0.807739043719669	4.383337155734713	8.235821207083937	2.2466642422918434e-15	2.0647974703889647e-14	23.54716297817859
LY6G5B	1.291016132126781	-0.03286761209681338	8.23365363874649	2.281993015452192e-15	2.0960814940803245e-14	24.119361918362333
HAGHL	2.229503876042208	-0.885821178335174	8.228766303882852	2.3636778274050237e-15	2.168661067604451e-14	24.13568901878307
S100A3	2.1114970510430955	-2.5286460660433017	8.217527614417115	2.5626401461654017e-15	2.344592205760107e-14	24.12999241371378
PLXNA1	1.2612184430769546	3.8025127777551115	8.213216374823345	2.6432796002002755e-15	2.4156514749890994e-14	23.45445302790158
SLC25A39	0.7243757597725065	7.190442734423249	8.204792074341105	2.8081566241390692e-15	2.5605726525660677e-14	23.35755120697489
CDKN2B	1.373999554749816	2.4292009601583513	8.203878887709024	2.826628492114457e-15	2.575971189730765e-14	23.62579557291117
PPM1G	0.5647048669575971	6.377960557523487	8.201496317160094	2.8753901431658408e-15	2.6189407813776045e-14	23.287574541953067
DPH2	0.7341555694007345	4.125751805115355	8.200640563745432	2.8931061011328852e-15	2.6336012873582556e-14	23.323619384343218
DAP3	0.6514467287915471	6.625567705609828	8.198000518063088	2.948443231469638e-15	2.6809725982792713e-14	23.275253088646828
ANKRD27	0.8990360558756079	3.7107193455667984	8.19684210247536	2.973053325541149e-15	2.701839070243041e-14	23.352329181328663
RAD1	0.5779198410296846	3.717642667373051	8.19673651655136	2.975306525634926e-15	2.7023761728364597e-14	23.350517803653684
UFC1	0.7252400213124028	6.319724169641003	8.196453777800388	2.9813484735001866e-15	2.706351953219767e-14	23.249197710903506
TUBG2	0.8496281817511415	2.669971761580984	8.196090568065054	2.989127828772959e-15	2.711899566974931e-14	23.528771057185022
COPG2	0.6978516603922258	3.0730016459568996	8.187491796670027	3.1792719168678804e-15	2.879587901082897e-14	23.39510980181708
RAB24	0.8874899545068167	4.492597883856662	8.186181821216381	3.209269736828671e-15	2.905139609207157e-14	23.186182920625633
MCM4	1.329422986581132	4.36742337314253	8.184296127357461	3.2529428934802033e-15	2.943035367957771e-14	23.183385861139854
MCM8	1.2725062249069925	1.9499335233109938	8.180975724487075	3.331276260678785e-15	3.0105552777162694e-14	23.540075483377507
C5orf39	1.3257959538835198	0.6191947323121691	8.180602201944607	3.3402040199089794e-15	3.016946497537788e-14	23.69260462669305
ZNF16	0.7350684796973965	2.8717535007247337	8.179425350011606	3.3684874454326146e-15	3.040803380779759e-14	23.374629655433175
VRK1	0.8467964485671282	2.3809159227894194	8.178901922138401	3.381142957175032e-15	3.048842052010631e-14	23.457455481366257
RASSF1	0.6410598766365525	4.113494930066094	8.173548746995207	3.5133004337933087e-15	3.162464049743539e-14	23.133386178527644
LYSMD1	0.7400664934484054	3.1111757331030607	8.173484005184074	3.5149295964365695e-15	3.162464049743539e-14	23.28929924642048
PRKAB1	0.6353353049690247	4.6210422602393795	8.169855301345462	3.607445616938383e-15	3.242114474305375e-14	23.06164462637529
C15orf27	2.190463996901209	-1.3643875427351986	8.168240254925708	3.6493920550558525e-15	3.278000885696025e-14	23.73401918405006
MRPL9	0.6757260353214125	5.336822821385485	8.166794076418926	3.687361348687484e-15	3.3102772394788026e-14	23.016228392891158
RAD18	0.7266040202065067	2.3964394824335487	8.165877443647254	3.71162928864657e-15	3.3302245571090476e-14	23.362973936906666
DLL4	1.074544595094423	3.3370818971979963	8.161270831518246	3.835999588815706e-15	3.4399162335888444e-14	23.163103089646057
TIGD3	1.7920536867695367	-1.004154279131234	8.158348070927259	3.917034603447861e-15	3.510647661678905e-14	23.646439853398533
TTC39A	2.6760631675209434	1.743229927559505	8.152623048512607	4.080695800529007e-15	3.6492823061056434e-14	23.369728645009985
LOC100130557	1.1532121942594722	-0.20003289209059352	8.151044257947119	4.1270050351592545e-15	3.6886667323594916e-14	23.548903085449197
PDRG1	0.7403286763728554	4.022657989239513	8.149844624239469	4.162539599407578e-15	3.7163409559125975e-14	22.976862444633984
PLEKHA9	0.8033443202707903	1.0404842527206588	8.148281802259485	4.2092859724537985e-15	3.756013794739509e-14	23.4240625922363
C21orf56	2.3383192297048705	1.181736915521623	8.142410355183259	4.389590698282821e-15	3.912607761660203e-14	23.36753262377881
DVL3	0.603037548148194	5.700999087778304	8.133795301392441	4.668041749878634e-15	4.144894744376124e-14	22.786460876830148
RNF31	0.5450234723438392	4.819475918183415	8.126149826021555	4.929724804567421e-15	4.3700908327512064e-14	22.742470979613366
AP3M2	0.8693029839822923	2.5497358517552926	8.12573755112698	4.94424042809538e-15	4.38057007520298e-14	23.054129280641114
SCN4A	1.8099145629148925	-0.09499536441041041	8.123713705206015	5.0161118836154906e-15	4.4418271788573334e-14	23.350292314739324
CLCN2	1.116646515918932	1.8424685133855156	8.123489463080766	5.024138477813023e-15	4.446512976172244e-14	23.15114211397217
LYPD1	3.0629790968850905	1.6415394300110226	8.12277620603949	5.04975348521095e-15	4.466751477832406e-14	23.173768973075646
SASS6	1.0619494695057576	1.308302394945235	8.121252084266555	5.104922029044146e-15	4.513095288102214e-14	23.20459715176934
TBCC	0.6760995306346751	3.9248682445599066	8.119853132685655	5.156083640799412e-15	4.5558482517454806e-14	22.7783234663724
KIAA1797	0.7649406772101797	3.617172891434829	8.118602424271227	5.2022524472933354e-15	4.594145588706955e-14	22.81530504984075
STXBP6	1.5948720622416965	2.000500139414174	8.117995111590652	5.2248179251562985e-15	4.611568394527204e-14	23.089441124531554
CEP290	1.0663705214177732	2.328461448887917	8.113858955418209	5.3810948975408665e-15	4.744351455760271e-14	23.00849496352555
CENPT	0.6263838176025476	4.062240469717128	8.110345640943033	5.517459261763717e-15	4.86194323456664e-14	22.69408235641536
DKFZP686I15217	1.0153018696413836	-0.3578221591064817	8.1098593392845	5.536601361612959e-15	4.873588646695284e-14	23.270517267209883
RHEB	0.5904921525425504	5.416292922542179	8.109857596275306	5.536670088846223e-15	4.873588646695284e-14	22.615055317978133
ATP13A2	0.92275229436851	3.752231500072303	8.108312828103763	5.59791317100038e-15	4.924830754011049e-14	22.72185751421948
SIX2	2.836668139774844	-2.8374149058976927	8.10554767193621	5.709214656836699e-15	5.0200330930692833e-14	23.357404522070237
CKS2	1.204066221038024	3.629667284266648	8.105254514865564	5.721142047517454e-15	5.0278014815426363e-14	22.719528245493823
TIGD7	0.9101112934754212	2.2339579614105967	8.10305208132304	5.811540858008006e-15	5.10172955018867e-14	22.94821497755059
C1orf85	0.9795154454225452	6.77347737878677	8.102483671392697	5.835099376592281e-15	5.1196462851935943e-14	22.61009258524295
ZNF512	0.7624055562751924	3.7439021774848564	8.101726160719418	5.866642120917301e-15	5.144545178094578e-14	22.676884529574927
CTSA	0.8630900401063863	8.08524156899133	8.098925010833527	5.984751832710164e-15	5.2424620310453584e-14	22.676521579187728
LSM4	0.8820020702978537	6.329893867484809	8.090211230084451	6.367388787203287e-15	5.574636882194455e-14	22.501025023101885
SNX27	0.6927231703823153	5.097652115148184	8.086089164541605	6.556718622408219e-15	5.737305240210594e-14	22.45143624003098
TBC1D22B	0.7398871626761867	2.8846563002134586	8.084240983897782	6.6434024206181555e-15	5.810028862528777e-14	22.70294267595714
WASF2	0.7126590002648223	5.642173045835213	8.08326621442636	6.689576243977561e-15	5.847265084655225e-14	22.430456242714296
BRD8	0.6233977544134008	4.608945545588354	8.078275993989712	6.930969084612374e-15	6.051755927906981e-14	22.4182583193491
HARS2	0.5632355658969717	4.586614085667802	8.077404065415882	6.974021240353208e-15	6.08607822467324e-14	22.41367680824923
ATP6V1C1	0.8753168616543325	5.916567477506509	8.077042756051195	6.99193848011975e-15	6.098440762327623e-14	22.393221521769284
PIP4K2B	0.5699439377799154	5.341580161666125	8.07323239031981	7.183683741127439e-15	6.255614904298333e-14	22.35826404318641
WDR4	0.9047218206533305	2.579955615981952	8.071852256320545	7.254408518192084e-15	6.313820861283025e-14	22.67114303468255
MGC12982	1.6859415677272844	1.0107340942508354	8.071048445242564	7.29591616319043e-15	6.346549223175496e-14	22.886409130542553
FANCA	1.1835160213041473	3.0958174338561886	8.070653671702784	7.316387505463566e-15	6.360953372397147e-14	22.569429345350457
FUS	0.665499437877469	6.761820754417403	8.069174235318528	7.393610969233242e-15	6.424656715007699e-14	22.375933004649156
MAPK8IP2	2.627594337412036	1.462485380541826	8.068193074590214	7.4452689236561e-15	6.466088790641072e-14	22.81479042031987
NOL7	0.6574931801394248	4.882957347618107	8.064843922151796	7.624301010836687e-15	6.614508315591401e-14	22.30949084388479
NME1	1.0351745323359474	6.137108709910151	8.064143895860438	7.66225538324945e-15	6.643890561113044e-14	22.310403083099658
SOCS7	1.2519126966259326	-0.8267169335996379	8.062472674031898	7.753622718580766e-15	6.719530818693289e-14	22.96735894562447
YY1AP1	0.5860326667297606	5.913407833910976	8.061707558754698	7.795810607199674e-15	6.75207922559983e-14	22.285780902041132
CIZ1	0.6412147069109224	5.070639493624268	8.061641091005002	7.799486274865593e-15	6.75207922559983e-14	22.28083979509328
RNF213	0.882217567652444	7.098747405060492	8.06109090055082	7.829977613632705e-15	6.767664861373765e-14	22.340044778127076
ZNF200	0.6181392555377716	2.6677885809894764	8.05640120239012	8.094703236955278e-15	6.992756919575925e-14	22.547564435511763
EBF3	1.751245530151665	-1.2873695152658406	8.054883618993449	8.182246711336506e-15	7.060879354188371e-14	22.938868919318708
GOLGA6L9	1.0625038992021802	1.6356069768037709	8.053908481709701	8.238991358394955e-15	7.106075411394439e-14	22.692880429396432
CLEC18A	1.6457702984048848	-1.7388845860122828	8.050293081880996	8.452788985893311e-15	7.282747394417246e-14	22.92891606067718
BFSP1	1.3418360694319431	-0.43106564979657847	8.048258624939542	8.575496743997723e-15	7.384556465249734e-14	22.845702006452683
LOC387646	1.9323254962031051	-1.2707890326337365	8.044719686656665	8.79315255657587e-15	7.563972183323308e-14	22.867464639966535
DONSON	0.8938050988052755	3.2521644743304443	8.041188682125597	9.01575617246587e-15	7.743167662543588e-14	22.335535286125694
SLC39A1	0.6754377762886206	7.053936511950207	8.038774689266624	9.171134256428058e-15	7.86830083066002e-14	22.181252877777997
DNM1P35	1.5731547099270435	-1.0504029594481634	8.038564136892205	9.184811313469548e-15	7.871727060326194e-14	22.81331783108451
DNASE1L2	2.0842616730996886	-1.932702717656142	8.038252478070106	9.205093024469248e-15	7.88495270768288e-14	22.854247048364925
GLA	1.0021398125940388	4.079101666578858	8.031830376767232	9.633007419463285e-15	8.239899025783522e-14	22.142515184907197
SLC35E4	1.1941749026996733	0.35871042038511436	8.030959745184727	9.692510886937031e-15	8.285007465816101e-14	22.668717908881895
LOC100134713	0.8456709226996162	-1.1838339441750396	8.026959831196862	9.97058372508338e-15	8.513747384580125e-14	22.739848736093535
RFWD2	0.6263834511944717	5.362525176717906	8.024929676436784	1.0114718833718092e-14	8.632288650844553e-14	22.020703675201123
TMEFF1	1.2243650512171966	-0.40267146679802956	8.02141427323523	1.0369184467680124e-14	8.844816425789268e-14	22.65763650709127
ZNF572	1.3084571944365293	0.4727410802651694	8.017501774299001	1.0659832220983177e-14	9.087968130505741e-14	22.565485649937873
PITX1	4.054580284410842	-1.0659704834725146	8.015259242482427	1.0830035057266242e-14	9.228234274687344e-14	22.65263666240984
FAP	2.733856583625292	-0.10890968419254705	8.011083493642303	1.1154146002311569e-14	9.489487478052408e-14	22.566852769505775
DYNC1H1	0.5391738805719326	7.242212452389922	8.008780672245752	1.1336963526014643e-14	9.61985140949614e-14	21.984578279748064
ZNF789	0.9562870129400498	1.2011284533969921	8.004841349229244	1.1656585091288636e-14	9.880748718152798e-14	22.405037825870462
LIG3	0.6128323519231555	3.920772406238067	8.00461792729384	1.1674976968629529e-14	9.891181633974928e-14	21.97297360312797
MEA1	0.7367187971574536	5.789866113097731	8.003132609843071	1.179797743843249e-14	9.990183187189344e-14	21.873844518315607
C7orf25	0.5976027413218721	3.392593060882915	7.995913347420439	1.2414275260209795e-14	1.0490191641397653e-13	21.995729405023315
LRDD	0.7933168178343588	3.602768746534953	7.99563690905158	1.2438495881775623e-14	1.0505198236151068e-13	21.958256788403027
SMYD5	0.6976980977177498	4.281724229386344	7.995530509232987	1.2447830715299608e-14	1.0507623664036399e-13	21.86779031373848
ATP13A1	0.5780217826331038	5.812710967119301	7.993998499718543	1.2583008723593859e-14	1.0611502284566138e-13	21.810867113359837
ESCO2	1.7892547704609656	0.1044323882709636	7.990949750657231	1.2856344356042768e-14	1.0829971323344214e-13	22.41185157239563
IQCD	1.9344543110159063	-1.3076600983098428	7.989854567004265	1.2955957572542484e-14	1.090258582890247e-13	22.489581243098883
TDRKH	1.2495818098172788	2.9059963328900293	7.9879610381831165	1.3129985876097405e-14	1.1043316625638469e-13	22.02783211816471
IDUA	1.1122782617366327	3.3049097284841293	7.985808371024029	1.3330635568061604e-14	1.1200489564110882e-13	21.940837811033123
FAM21B	0.7458367011712004	4.363728343468171	7.985430628560941	1.3366155795943673e-14	1.122453310591179e-13	21.789884765466173
DEAF1	0.7168241749354198	3.94630342743796	7.984171705270521	1.3485212103294648e-14	1.1312826541556469e-13	21.82748999381056
POP1	0.7219583685236961	2.0149617970423357	7.980998047156417	1.3790011760507693e-14	1.1562558597335433e-13	22.131990337558495
BSG	0.8876715518647806	8.423438499600744	7.976358135869287	1.424791131155055e-14	1.1934185579762433e-13	21.849589862328997
PDE4C	1.6123663195716729	-0.25785935929412684	7.968147110922305	1.5095313376937072e-14	1.2637466780754014e-13	22.280028146203055
NCAPH2	0.7992379707548443	5.054377619972764	7.967659820829935	1.5147138585709698e-14	1.267307096253089e-13	21.626677149481154
SLC25A19	0.8860142203068562	2.7847954135850883	7.967452021908044	1.5169292207675126e-14	1.2679812478785716e-13	21.907763087011755
RNF8	0.6715306678967989	3.5902144107067904	7.967223023905468	1.5193742935451262e-14	1.2693724185229527e-13	21.763116992988476
NUP93	0.6743141077333235	3.8909911254519303	7.963763421517377	1.556790346972492e-14	1.29929658424429e-13	21.693301466007572
C12orf39	2.5052917152292142	-2.824748785288146	7.9618576468163	1.577788642621262e-14	1.3161461134805787e-13	22.363273021719017
CRYGS	1.4544218355098668	-0.6139082415489081	7.961293827935069	1.584054367060591e-14	1.320695174342107e-13	22.254749427233516
PIK3R2	0.8985017708665382	5.764436056250845	7.959713206733302	1.6017510956824993e-14	1.3347652134088199e-13	21.5717546785557
SF3A2	0.8274576086634511	5.31486658104718	7.945055926766721	1.775435430238832e-14	1.4757172405328697e-13	21.466058424567514
WDYHV1	1.0234519911738784	2.7179947208720474	7.944310498122339	1.784748954987557e-14	1.4827004859574707e-13	21.75979612628637
BEST4	1.8484402705605283	-2.778082255960073	7.944082572469668	1.787606317464897e-14	1.4843158074231e-13	22.239537927069055
AATF	0.6110645041327878	5.497457683318819	7.942441268865915	1.808316106920712e-14	1.5007454449370563e-13	21.44807437098558
ACTG2	2.001495415872325	1.4975435852168393	7.940471219259202	1.833486948733821e-14	1.5200831622903858e-13	21.924061459250833
RPL23AP82	0.8494983961532826	1.458454754553952	7.938668470621403	1.8568231364620876e-14	1.5386457977880032e-13	21.916578463203965
SFRS16	0.6518760121216576	4.282970804818287	7.937643382005658	1.8702232037631575e-14	1.5489602061528993e-13	21.466318770661843
GSDMC	2.350569704053714	-3.2306806307369915	7.933282454185501	1.9283047533421513e-14	1.5962514602768175e-13	22.181308644492212
GLTSCR1	0.5900009983480072	3.2178105173851015	7.931251182977207	1.9559628990672418e-14	1.6166774180495789e-13	21.578491916505044
C1orf63	0.9385020205178667	3.5541146924746334	7.926061273547036	2.028420786365233e-14	1.674863643713863e-13	21.484368648302674
SUV39H2	0.714339311686224	2.321507035018102	7.922043998688229	2.0863207776316274e-14	1.7209235516354643e-13	21.67548916548165
GPATCH4	0.7957159115270445	4.809117340312452	7.921499531348791	2.0942925582604147e-14	1.7257480188645626e-13	21.316412437920118
NSD1	0.6285877293685909	5.045175065048427	7.918708489699053	2.1356319435680463e-14	1.7589211822963168e-13	21.28821923467179
UTP14A	0.6509839218363078	3.8345341746128256	7.914375389266043	2.2014127349242626e-14	1.81126357512139e-13	21.35972705155045
RAB6B	1.1501449882775532	1.4571127152038805	7.91238226551163	2.2323380832440078e-14	1.8348509887452516e-13	21.735669976339267
DNAJC9	0.7804349007324283	4.173044606296806	7.908654571945287	2.2913324791743818e-14	1.8804888160735536e-13	21.27764108797866
FOXD2	1.695095231860115	0.42144965186341715	7.90823903204248	2.2980033941976523e-14	1.885012067753049e-13	21.815714060209302
C17orf90	0.9202650312704832	3.968365607913732	7.908000998068966	2.3018333310034765e-14	1.8872015277586747e-13	21.297560264182916
EED	0.5609301094774235	3.2433950512829988	7.907490979363604	2.31006069414914e-14	1.8929922764857218e-13	21.41000484067057
DNAH17	1.3530656083438037	-0.9781274595779079	7.903203996245014	2.3803734406530755e-14	1.9457069581768576e-13	21.876137844186196
TMEM101	0.7990378790220038	4.915009338336548	7.900409206233913	2.427345268961169e-14	1.982108457195916e-13	21.166336325210793
CROCCL2	1.0300080978630366	-0.4313254574461016	7.8993678461930665	2.4450803046525858e-14	1.9955881321808103e-13	21.818071008487124
C19orf48	1.1138273767153413	5.203033657398399	7.899117968514297	2.4493548751155648e-14	1.998073836408874e-13	21.149919133117212
PRDM15	1.0177781304135187	2.3880951423672574	7.898794438658611	2.4549003474873713e-14	2.0015932722893524e-13	21.504124467241784
RIC8A	0.4828843597542729	5.722115877772983	7.893969181694427	2.5390936665807037e-14	2.0671299364681565e-13	21.11662101778624
CASP2	0.7508861887539151	3.749561301158153	7.890648555875249	2.5986826685466918e-14	2.1135259042137128e-13	21.208905110323364
ZNF384	0.496264216038381	4.559500210206197	7.876692766340989	2.8645801174170146e-14	2.321652220785933e-13	21.022548222133523
KRI1	0.5449586557481747	4.4247869628156495	7.873704206712337	2.924920036020043e-14	2.368194718407065e-13	21.01246247155281
ZNF449	0.7296177071231247	1.381794739701043	7.872457107295512	2.950468743993119e-14	2.3876914305545113e-13	21.47084774095315
SIRT7	0.8258823394303914	3.8560584206974293	7.871902555344432	2.961900204185866e-14	2.395749926350936e-13	21.064222549450847
C11orf93	2.1601994544056655	-0.2134029356150234	7.8669498315145905	3.065952946171626e-14	2.4762177346675755e-13	21.58207627922053
PPME1	0.4889368547197135	4.515333065513091	7.866811170370483	3.0689174335112256e-14	2.4773813125136794e-13	20.957863625639888
C15orf41	0.8831813887200493	2.5916141700312454	7.8644303946625325	3.120260431830431e-14	2.516329072455315e-13	21.232531997043395
PDSS1	0.8733738700822464	2.194503904818734	7.864117750872523	3.1270654670175007e-14	2.520566701178509e-13	21.298177604492633
POGZ	0.7204164505136612	5.543999566201604	7.860125338589451	3.215263256636169e-14	2.5903741341125294e-13	20.88115531882984
LLGL1	0.9389622588609541	2.9624614199095842	7.859453022232461	3.230355260299964e-14	2.599956228809743e-13	21.130802633986903
NCRNA00201	1.0884711017719195	4.130551759766272	7.8544542889564095	3.34477951823504e-14	2.6867305043214073e-13	20.909574969675717
ITGB3BP	0.9289555108376559	2.2716886318809553	7.853358144291597	3.370400764037727e-14	2.7059741047765614e-13	21.211808198889056
PORCN	1.0236212400359865	1.6083700900609235	7.850637987561383	3.4348213317748976e-14	2.7549741101132845e-13	21.2924607494275
NES	1.1008500658035314	4.7610935420387746	7.849789607159492	3.455160730773049e-14	2.7687725173493036e-13	20.825355933366406
SNHG10	1.0110681331434357	1.1899633970988739	7.849778374338813	3.4554308264864904e-14	2.7687725173493036e-13	21.33833107951194
PDGFB	0.99210204320595	3.51304130516058	7.847363986531596	3.5139715336781693e-14	2.8142930637704275e-13	20.949901653597113
MYO9B	0.543587553247904	5.704883086921371	7.8452778159540255	3.565341559181943e-14	2.8526241667903557e-13	20.781672707530987
LOC100129637	0.8809935290107455	1.7688142084985186	7.844630365444944	3.581434607939143e-14	2.8640906963047015e-13	21.229314727871603
SNRPC	0.7813227431854814	6.002523105411836	7.84305614682762	3.6208630889514936e-14	2.8941982350134406e-13	20.77442550949074
CEND1	1.6808166910901363	-3.070245287827336	7.842094939036957	3.64514818038116e-14	2.912177843569381e-13	21.554046947010008
C11orf84	1.048132539506736	2.5812011666334103	7.83835923497463	3.741067233737163e-14	2.9814838767695493e-13	21.05578962279098
PDZD11	0.6421992999371708	4.62587835698865	7.8376691880543765	3.7590556625131576e-14	2.992885747362337e-13	20.75015111802085
PSME3	0.4906848524230414	5.930373076183781	7.836243450930218	3.7964931757137506e-14	3.018258486589445e-13	20.725456502327408
C17orf80	0.5809139703760984	3.7155402434190727	7.834376152184473	3.846082381422971e-14	3.0546950345468815e-13	20.82786431498451
DMTF1	0.7120460802708455	3.8070775120786746	7.823693150077037	4.1423229647028505e-14	3.2835634695338343e-13	20.740842311901538
C6orf125	0.9274338668123576	5.226117028362957	7.818778288902399	4.286068342060539e-14	3.3941986899766315e-13	20.598084886120837
RPIA	0.5907971038321649	3.0947827842484537	7.817304817763387	4.330114250761756e-14	3.4257419702620257e-13	20.81803872392762
PRR3	0.751305055605465	2.842043079517768	7.809532200646131	4.569955602049864e-14	3.601470585464212e-13	20.811401302209482
CKLF	0.8459287460272704	3.48748365685008	7.800882191629984	4.8523020251410315e-14	3.814017242106034e-13	20.63636986435798
PGP	0.9644807055528055	4.162820805349618	7.80077632625481	4.855862081644925e-14	3.814017242106034e-13	20.538649358803788
GCN1L1	0.5381561764116611	6.219612502459546	7.800769833382674	4.856080508770753e-14	3.814017242106034e-13	20.493260437301537
RFC3	0.9485931026159327	2.67120697934834	7.799136244331989	4.9113453759041365e-14	3.8536994749734287e-13	20.771739763297525
C20orf118	1.9319821741938918	0.08793986440515163	7.79877196476105	4.9237534447211807e-14	3.861571804354894e-13	21.095524005317877
MAPK8IP3	1.0062625984396285	4.162167598779151	7.797286384462805	4.9746762696087706e-14	3.8977487610264766e-13	20.514905167999572
ZNF589	0.8062007704723133	1.9010436323941122	7.797037271491449	4.9832661087279843e-14	3.902598284956627e-13	20.88537504712272
LASS5	0.609377922351455	3.9261825354906628	7.793159815813942	5.1188695059438494e-14	4.006864729303568e-13	20.51560302047483
CCDC66	0.6820069476092472	1.9549932862316546	7.788085235264542	5.301852490901035e-14	4.1461047521437726e-13	20.81636520187259
TSEN15	0.6209965459686422	4.021647769828554	7.7874744542440375	5.32430705896054e-14	4.161662700220214e-13	20.46444631920944
FAM83H	1.2018568287544529	6.16529939955718	7.7754383378011	5.786442141176496e-14	4.507713288512097e-13	20.31836525961806
CHKA	1.020254598067325	5.138990556933427	7.774216413250773	5.835515384031795e-14	4.543764804290657e-13	20.29537833061402
HIST1H4H	2.071881095942729	0.3047723456857365	7.773633706788024	5.859061602435447e-14	4.559914960861441e-13	20.907240847500695
PRIM1	1.2843574867802063	2.402257557013772	7.7728474996141985	5.89097956890252e-14	4.582562001493644e-13	20.6403796285103
MFSD5	0.6432591642870062	4.507757194586043	7.768549014780209	6.068543609187886e-14	4.709421575091964e-13	20.28659275179786
LYG1	1.4426324243130657	-1.5662685815532775	7.767481589383399	6.113449535470018e-14	4.739745471991967e-13	20.983593439314255
POLR3F	0.5067897896952376	2.834034391317214	7.764781689405245	6.228501181557036e-14	4.824343602179813e-13	20.508108463139646
LOC407835	0.685417891324064	1.325829073808932	7.7643731447379745	6.246095690142291e-14	4.835667796682542e-13	20.74070636845043
TMEM132A	1.8646387137682146	2.2912253665047952	7.762565522003144	6.324533582916014e-14	4.891734871125051e-13	20.58937154709456
LRRC37B2	0.6861949333397748	3.1100691760145907	7.760195714002948	6.428840032337653e-14	4.965324524738506e-13	20.426163531207422
MYPOP	0.7101955337494554	2.638411154085406	7.759895697550645	6.442165615028228e-14	4.973253968144773e-13	20.51067732955532
GNB1L	0.9547056885878278	2.0468438264787046	7.7591527634660595	6.475281305313572e-14	4.996446296240534e-13	20.605700128473785
LOC144486	1.2832923843761956	-2.8099693294552015	7.755132534373651	6.657414293278431e-14	5.132111976297806e-13	20.95616232394984
RPAP1	0.520794284769182	4.483216230333995	7.753556081751152	6.730205500628101e-14	5.185766873422354e-13	20.186508640161783
SPIRE2	1.1381632740936913	3.4021943330640254	7.745658397842524	7.106860864941153e-14	5.470802269991159e-13	20.275287031198186
CAMK2G	0.5687696891583491	4.129376667266648	7.7451434631973575	7.132128732277424e-14	5.487654942232198e-13	20.163689115808353
SMARCAL1	0.5054309877760024	3.849896612404477	7.7402946385749445	7.374449362199505e-14	5.663382037347168e-13	20.166484951710103
U2AF2	0.422645396288706	6.447190225084367	7.739181517740691	7.431213860352979e-14	5.704281158716654e-13	20.0844234560448
C6orf48	0.9998780076075988	5.416501095612163	7.736573912875746	7.565883839407134e-14	5.802176389673641e-13	20.03713529962938
ARHGAP11B	1.9648868351402706	-2.4648207052759092	7.734858826979767	7.655769125089146e-14	5.868340143125853e-13	20.80560936376615
GBP2	1.3057652174536942	5.945280654910026	7.731793906482432	7.819028158853177e-14	5.990657860821628e-13	20.014022558999184
PRKD2	0.5541685706602397	4.9934918184941965	7.71964226005811	8.500799130450688e-14	6.497695922090611e-13	19.9284405212942
MPZL1	0.7727138402992528	5.791007535087542	7.719321562201541	8.51956428778244e-14	6.508979144302956e-13	19.92523820552765
ZNF213	0.9128507085323876	2.407606162728007	7.716841037981398	8.666095366307634e-14	6.61781956155141e-13	20.25976954626289
TRIM16	1.9612361930119129	3.6955099290393623	7.713105898390503	8.891441883614198e-14	6.780350006744823e-13	20.005587105324075
HMGN4	0.640207620485783	4.662650936890983	7.71021106509754	9.070058262522812e-14	6.903605207495125e-13	19.87997260588094
PRND	2.6379447921525783	-2.2704445808353597	7.706811223399945	9.28435761807813e-14	7.060106929593743e-13	20.608651071158945
TSSK6	1.2278910070556284	-0.03671123391266929	7.706386222224845	9.311495089894225e-14	7.074125568761697e-13	20.480207255781657
HDGFRP2	0.6746247813034616	5.539710152014023	7.70430635308891	9.445432774365945e-14	7.169180487658335e-13	19.81926925417106
LUC7L3	0.5666075964931414	5.5491182597431035	7.6998441003849285	9.739234008500588e-14	7.388729188530218e-13	19.789194160420255
TNPO2	0.5216060004419694	5.064002630083521	7.697979722328063	9.8646405342427e-14	7.480379002132361e-13	19.77978519200636
TRMT6	0.6288489597159561	3.446656062114108	7.693430840507269	1.0177341630908412e-13	7.71030849185969e-13	19.91401538381772
DCAF13	0.8915749128595722	4.832026584165603	7.688567469227038	1.0522478132845766e-13	7.961800049906402e-13	19.72456989868668
LOC100272228	1.4503937162473248	-0.874069397679747	7.683981024572885	1.0858527088098548e-13	8.20724934441219e-13	20.3836362986249
FAM21C	0.5630836310415859	5.410665844760725	7.681818384369155	1.1020634550961993e-13	8.325905043194241e-13	19.66662388294893
CBX3	0.5216047300711475	6.334559190950408	7.67779785567292	1.132837419416085e-13	8.55045068006811e-13	19.663790564551142
NISCH	0.5033434202408458	5.595669886548324	7.6775048822574385	1.1351127406492025e-13	8.563648694883867e-13	19.638886540281426
CPSF1	0.7498649021916854	6.078401712750435	7.6769103365686036	1.1397440272663406e-13	8.594600368875772e-13	19.647282949845188
KIAA1875	1.550375675417695	-0.24871245008652945	7.6735896063029205	1.1659560454619365e-13	8.780043254803225e-13	20.274950549248615
PRRT3	0.9516044034323231	0.3298937755224025	7.6725875333263085	1.1739819903056238e-13	8.835923948478504e-13	20.223358692500092
ZNF580	0.955348223095472	2.7948447311469597	7.672527598696315	1.174463750317508e-13	8.835923948478504e-13	19.89121877928384
PRUNE	0.7791291749822147	4.536369027308182	7.672183397387017	1.1772342491878545e-13	8.852670871089796e-13	19.631740759642575
MMS19	0.5364023954340178	4.83427442020877	7.6693437737255215	1.2003378481313896e-13	9.013899646614379e-13	19.594776629619652
C13orf37	0.7558310795452998	2.80566818064042	7.669185813215419	1.2016360855385578e-13	9.019482677140292e-13	19.86671799664602
CPXM1	2.267314767250825	0.034503513492044086	7.668470716137226	1.207530632394605e-13	9.059544541518916e-13	20.219999212220188
TBX19	0.9494192671191203	0.3796540916715645	7.666580147697948	1.2232522957627558e-13	9.156370084949763e-13	20.17868297315539
ARHGAP22	1.4719718973257252	-0.2224051529130959	7.662200827553052	1.2604495550871056e-13	9.43045967170095e-13	20.196782323664227
HN1	1.052831572101053	5.056958499903154	7.661561139967324	1.2659755162835856e-13	9.467447076236677e-13	19.534259465358822
POC1A	1.0262584039535851	2.935581242362999	7.657568061072158	1.301013892627132e-13	9.725004076474443e-13	19.76451912365524
DCLRE1B	0.7164594670863829	2.0816349947522297	7.647320495896307	1.3953702465736487e-13	1.0415945577958853e-12	19.845455431761856
COL7A1	2.9077964482240644	0.9309230646287744	7.6443555216563635	1.4239078812542156e-13	1.0610745443699713e-12	19.97628384879917
BPGM	0.606219486937448	3.633903127254903	7.64269061787746	1.440183965449563e-13	1.07209299039739e-12	19.540647707100792
RPL36A	1.6503751005770173	0.688979672872924	7.641509605238681	1.451840622275025e-13	1.0792878297643966e-12	19.981873364077806
CSE1L	0.5755038365537715	5.878256983879213	7.63992409810082	1.467636062938742e-13	1.090531403622398e-12	19.3918044423911
ACAN	2.719903635670499	-1.4013990433317596	7.637232267797805	1.4948420906137303e-13	1.1097325437989967e-12	20.100119171781287
DCST2	1.7862831579983809	-0.955414057529225	7.636648962763717	1.5008027235371577e-13	1.113649049715523e-12	20.07145439933377
SAMD10	0.8652729028741684	2.4065756862284817	7.634821108969667	1.5196332552939758e-13	1.1271075485661248e-12	19.70763751249539
HOXA10	3.387673373883281	-1.1160841173577123	7.634746527970904	1.5204065148285234e-13	1.1271668544497098e-12	20.06786640557377
ESPL1	1.8913279549729367	2.3653543974854254	7.631625657755651	1.553114007506726e-13	1.1503657190908588e-12	19.693315592084875
CENPQ	1.0188250925658868	1.610349567972616	7.631023427332474	1.559504920767791e-13	1.1540478380447312e-12	19.805436485169185
ANKRD34A	1.076093618594565	-1.2382755471073248	7.630896817160729	1.560851812361034e-13	1.154519052109449e-12	20.048967744464804
RGMA	1.625139752224786	-0.882408523998363	7.627535471892293	1.597032604002166e-13	1.180743796083093e-12	20.00639989077603
LGTN	0.6151246657725595	5.616790904520652	7.624430020137619	1.6311932796138972e-13	1.2049041499301564e-12	19.28208343820524
NFRKB	0.5515161972489926	4.152543354660371	7.619809074965556	1.683362496770554e-13	1.2423108248976698e-12	19.315389979721477
ZNF296	1.7389292950303405	-0.6653899844742692	7.619450113951134	1.687483252319178e-13	1.2447868746009617e-12	19.939543023551817
DNAJB6	0.5217455678686154	5.287075965713647	7.618579865354457	1.6975147532235596e-13	1.2504845880339208e-12	19.241574309905463
SNRPA	0.7054300005990841	5.214682140745498	7.612585175898285	1.7682321732129935e-13	1.3008107996423912e-12	19.20216381383227
CDC37	0.5044745085458899	6.815621476649593	7.607071295646648	1.835837986302882e-13	1.3487145947271691e-12	19.213837755942677
MKL1	0.5222268461494828	4.428846631937807	7.602406580314417	1.8950173340611113e-13	1.3909341678178577e-12	19.17145554363546
NARF	0.827771321441177	5.035257445322643	7.599191866798439	1.9368918181698797e-13	1.4191071284274854e-12	19.11610080450118
NSF	0.5251921725074533	4.98480469799171	7.59616842105169	1.9771067266389002e-13	1.4466157138476706e-12	19.097450851103147
VPS37C	0.5208466709127166	3.6894908021325588	7.593650162170973	2.0112296122385726e-13	1.4702594890186472e-12	19.202982355352965
SIN3B	0.524179700723177	4.373788252402151	7.593006595239621	2.020042810583823e-13	1.47603847256053e-12	19.113444611547823
SUV39H1	0.794917745670483	3.8067871300431024	7.591934584097213	2.034807859327794e-13	1.4854919702268198e-12	19.17346907301014
C9orf45	1.2752375876777087	0.7163113560434954	7.59059178302777	2.0534527387525346e-13	1.497758395093706e-12	19.639075981132322
BNIPL	1.4763217706474443	-2.099498608498904	7.58946739005374	2.0691944928624663e-13	1.5085634109846628e-12	19.817593602621223
ZNF862	0.9530111085973085	3.0553822546817604	7.581803176900911	2.1797102801270217e-13	1.5870008837575065e-12	19.23464174419854
DAPK2	1.4217572713371724	2.7925171619548395	7.580969460697834	2.1920776285036544e-13	1.5945770954904884e-12	19.277832031315135
NRM	1.2073933883265244	3.1513967313757423	7.5727870656246985	2.3171861086749247e-13	1.6818219533409343e-12	19.156867413706827
TOPBP1	0.7376276722129673	4.08493001171528	7.5716232005669495	2.3355440953635194e-13	1.6936340723648573e-12	19.000784634690582
GMPS	0.6011088940080764	4.9323237440939645	7.567476427695702	2.402125374832137e-13	1.7388136395378845e-12	18.907588673306616
PIP5K1C	0.6407027993843641	4.291843118913004	7.56733792290105	2.4043812256272965e-13	1.7396720056185396e-12	18.949712355928575
NOVA2	0.9952574171755398	0.2658551166396442	7.565221662868791	2.43910995980477e-13	1.7640146675491972e-12	19.511943943867458
AAGAB	0.4454770006717572	4.585527768983705	7.5650270255712195	2.4423287621892687e-13	1.765557181666213e-12	18.909650890182217
CDK5RAP1	0.46679255474636516	4.317393643082271	7.5644161454023955	2.452458374360465e-13	1.7720919222378863e-12	18.92776196348025
PDCD5	0.7687459565516033	5.15538546885689	7.556345078899482	2.5902452821431756e-13	1.8691614645842764e-12	18.827220339825047
FAM20B	0.6057748233453104	5.645958630194058	7.5558633155116395	2.598706939770121e-13	1.8744355557578803e-12	18.82399287856476
UFD1L	0.6336369287969674	5.723246697036431	7.554915478372925	2.615434299672691e-13	1.88566433898353e-12	18.81913107564289
GPR107	0.6138370647014026	5.589961397851833	7.551130360757015	2.6832984950895087e-13	1.93287846403036e-12	18.791666700597133
ARFGAP1	0.6348482471872101	5.753361354065879	7.544374666833705	2.8087631754331555e-13	2.0214639976180717e-12	18.749584921824646
C8orf76	0.8103700816124269	4.278466397026262	7.5427636582410065	2.839526006604824e-13	2.042699726344302e-12	18.787283136767094
COMMD5	0.8267979213354324	4.730372068748856	7.542123709836132	2.8518380212341234e-13	2.05064938298206e-12	18.748036022184984
BUB3	0.4744066902324473	5.648596649139471	7.541893681165149	2.8562764037458537e-13	2.0520257080026554e-12	18.731003147372302
CPSF3	0.49241732015686956	4.665613224050114	7.541271051173581	2.8683241780609497e-13	2.0597709579026024e-12	18.746088141295694
CHML	1.363862323747864	3.108297687721375	7.534734656328242	2.997864589967748e-13	2.149946294825569e-12	18.911431733452098
ISX	4.219631282610713	-1.0588335234705524	7.532424025183088	3.0450232637370516e-13	2.181841702152357e-12	19.384982815569558
SLC12A7	0.719411050838513	6.780572202458693	7.530614798447269	3.0824582795963975e-13	2.2057485347569644e-12	18.70164552221679
ANKAR	0.9514159851349275	-0.4168654295557054	7.529934343948413	3.0966547504202505e-13	2.2149323771373704e-12	19.329357739365545
SLC26A11	0.6582654889287927	3.750808697141279	7.529468154853887	3.1064181347768327e-13	2.2209386998769457e-12	18.76562066927988
MAGED2	0.6893931554648534	6.660973418139578	7.528228113512797	3.132536212109058e-13	2.2386274169876514e-12	18.678930673742222
PPPDE1	0.6551079736431458	4.757375347816142	7.526854712093977	3.1617157997514586e-13	2.258487498785554e-12	18.6450455639321
AURKAPS1	1.268718584141235	-1.925584147236635	7.525561020911428	3.189446795192636e-13	2.2752973232225483e-12	19.38631399206603
PDCL3	0.5822791753718235	3.376232241186871	7.523453681942033	3.2351329272332783e-13	2.3058654594896377e-12	18.788238333827383
SMG7	0.5099229890145711	6.062818538253079	7.523183282537041	3.241041553849005e-13	2.3090645741663943e-12	18.617729391619545
PCGF1	0.6005037266673448	3.190455319745909	7.5229394458056555	3.2463788660865575e-13	2.3118540343773653e-12	18.818052249112487
RCOR3	0.6746719308027869	4.201493261143191	7.521495150957625	3.2781709403729193e-13	2.332450903657896e-12	18.65393447208647
DARS2	0.7203586871378591	4.608357523805699	7.517933370452521	3.3578908545287213e-13	2.3870830569710518e-12	18.59470073307036
NUP107	0.6396769766882127	4.187091292029283	7.516610140912024	3.3879916506856827e-13	2.4053261247531803e-12	18.623081689451695
TIGD6	0.5369298332435248	2.351958733546178	7.516311035559654	3.3948324555169953e-13	2.4091307752856967e-12	18.92697059024068
GABRE	2.2317747723683166	2.449435856879071	7.512575648255966	3.481419265371708e-13	2.4662707806716004e-12	18.885266697365317
RHPN1	1.526568146416664	1.6083867507486926	7.509605112056408	3.551827196982046e-13	2.5150525508943427e-12	18.99742718997809
B4GALT7	0.7132759413118048	4.672717847789419	7.509325130906505	3.558535258034829e-13	2.5187055387518612e-12	18.533420788617512
MED20	0.5788022137226556	3.6948795599257203	7.509155836699054	3.562597429211969e-13	2.520483420545178e-12	18.639521044871366
C21orf45	0.8287259602133341	2.48297951169396	7.49966049360115	3.797903074391104e-13	2.683455375204284e-12	18.79382647996502
DLGAP4	0.6140669757285844	5.622530055536406	7.499269330769233	3.807918195154753e-13	2.6881951375087264e-12	18.447552002604084
NKIRAS2	0.4891148177165965	5.159399189728258	7.498923429032119	3.816796156153342e-13	2.6932930515078572e-12	18.445564153659145
PSMC4	0.6197863437214552	6.482424619430716	7.498285942837525	3.833211433615529e-13	2.703702884499838e-12	18.470792265334467
NF2	0.6521997850790626	4.51997214795407	7.49635490212081	3.8833615011389514e-13	2.737887740048442e-12	18.457942223095223
XPO1	0.4544087855210375	6.408264461344815	7.493563542218727	3.9569992675621524e-13	2.7885953225845456e-12	18.435869577868715
ANXA2	1.1041488372000003	7.781829102595438	7.492225961887311	3.9927714433863913e-13	2.812585707390639e-12	18.515410597798333
LIMK1	1.077583510975268	3.5565769647089467	7.4914061901247715	4.014852686305323e-13	2.826915330184147e-12	18.544672141700353
BUD13	0.4426270682301987	3.5206893370996175	7.483889753883666	4.223006651272124e-13	2.9670545434910197e-12	18.501048192991945
IP6K2	0.6047972584667054	5.089160956337601	7.4810280556762905	4.3050208506657083e-13	3.0220651550139503e-12	18.328478560034398
DYNLL1	0.6267252196980548	6.873948704548944	7.4803285650703035	4.3253052661365295e-13	3.0342709854521826e-12	18.373848771348328
DHX37	0.6183720447270198	4.099218724846307	7.475121434500898	4.47929516272339e-13	3.1315348511739333e-12	18.35825023922871
GON4L	0.6506205171842172	4.34859908022976	7.475090525869825	4.480225159201974e-13	3.1315348511739333e-12	18.33176945204781
POLA1	0.830484798354016	2.676001237360461	7.471666356649243	4.58444033823348e-13	3.201625043771474e-12	18.573954362132973
C8ORFK29	1.6160626133411897	-2.7259648463560686	7.4705729134742835	4.618219931868602e-13	3.2224471953785297e-12	19.062012390022588
FTSJ3	0.5584376404197471	5.511890995954327	7.466355905814694	4.750807668721811e-13	3.313540586790185e-12	18.228555694883973
LSM11	0.7517548885695948	2.2341747671428513	7.461028752124649	4.92367234963894e-13	3.4311643832160258e-12	18.581660651140947
FIGNL1	0.9309505779658367	2.4066711813209065	7.4592738319608225	4.981964899821657e-13	3.4702992862596615e-12	18.54059582738022
PSMB4	0.6925125217186627	7.992442399004385	7.456069054940672	5.090176833913206e-13	3.5426410516164767e-12	18.2929653007605
CCT5	0.6382057967195456	6.949926076064061	7.454046367109898	5.15966321257497e-13	3.5863960885012338e-12	18.20501155055578
SLC25A29	0.9185223878554645	4.005688436241196	7.449473378312593	5.320224921272839e-13	3.694840528408963e-12	18.20041490567795
RPS6KA4	0.5272217440352813	4.324520493461759	7.44902190803466	5.336340936439894e-13	3.702869438524959e-12	18.16198327787236
FGD1	1.390096674997472	1.8743615290532532	7.441735981626634	5.603175740498586e-13	3.88470921914823e-12	18.511771371696774
SOX13	0.7085151793333502	5.250318278932251	7.440404401997726	5.653344027612522e-13	3.9176121460710956e-12	18.057668592756066
TMEM150B	2.3342609244708634	1.2485168948118588	7.4403486768559635	5.6554531349667e-13	3.9176121460710956e-12	18.58712516205562
CYB5RL	0.9166597118487687	0.6789064676542627	7.439415517307246	5.690887133681652e-13	3.9404788338754815e-12	18.643236892416525
CORO1B	0.6208660109397286	6.15353558978352	7.4369595923088365	5.785192407905316e-13	4.002368432669133e-12	18.050954056840368
LOC150197	2.241477617241988	-1.6439910497917734	7.434322748256207	5.888159031102687e-13	4.070176278932125e-12	18.772663282800917
CSNK1D	0.4604087065495266	6.647256512830626	7.434272173261158	5.890151487524585e-13	4.070176278932125e-12	18.0568175824488
RCCD1	0.6635068526748271	3.260031047705303	7.432028708813484	5.979206621088609e-13	4.127810668605461e-12	18.204818141293966
RBP7	1.6226580854233315	2.712203680436497	7.431221331083017	6.011579286684459e-13	4.148397964470116e-12	18.300930069983675
CMTM4	1.1288088583988407	3.109797633829363	7.430198634326061	6.052833387041313e-13	4.175093984154334e-12	18.220247760120984
DGKD	0.6991151595790082	3.799369028061697	7.429416705450281	6.084563290315715e-13	4.195200592618867e-12	18.09683456990205
MAP4K2	0.79044362582363	3.1597299765005245	7.423714851013394	6.320945936133361e-13	4.354488941934584e-12	18.168453530523728
ZKSCAN4	0.7927442348085503	1.5596423502020489	7.423350649674523	6.336348359355941e-13	4.363250810097793e-12	18.4358692118092
MYBL1	1.1525243622234538	1.3493112902266733	7.422139995427036	6.387814299187822e-13	4.394967620659992e-12	18.455256884555038
MAGEA1	4.541463489728648	-1.4187653745427098	7.419861843010551	6.485779531823739e-13	4.45671190314414e-12	18.665916724661045
TAGLN2	0.8684919960838249	8.368351645319864	7.416639331871275	6.626886313520929e-13	4.547907036100602e-12	18.06482291047969
UBL4A	0.6903713510978626	5.337198457186097	7.415411585134317	6.681438608649543e-13	4.581477389262938e-12	17.892669073800963
EFTUD2	0.4923065431431386	6.01667189282137	7.411677334390523	6.850095564138719e-13	4.693167032522853e-12	17.879701097457744
KIF4B	1.3168435429314806	-3.0708935265276622	7.410983589585592	6.881887200850486e-13	4.712962178240405e-12	18.687321812508284
CWC27	0.4965326910656196	3.2938675231959205	7.410254779496469	6.915442299080509e-13	4.733947827303197e-12	18.05574095238689
SPINK5	2.6645405939755635	-1.9279196420371862	7.407977184448503	7.021347168763826e-13	4.802400600326558e-12	18.61554511405042
VARS	0.706693266131631	6.497300421363547	7.407293109096835	7.05346653105177e-13	4.818288187472255e-12	17.871534297271364
HEATR6	0.6542905812100916	2.766953861281887	7.402109178079732	7.301617486355207e-13	4.979433602901131e-12	18.099728406594522
CCDC41	0.6599788020678699	2.028290581690088	7.400254310510184	7.392481602560711e-13	5.037173759196649e-12	18.215992536826054
RNF216	0.5217301567725006	4.930702952985661	7.394120479591417	7.700962928848945e-13	5.242975514959219e-12	17.76115967844381
MCM3APAS	1.345800032804572	-1.7442613309318111	7.393161143036893	7.750342839825477e-13	5.27217882384446e-12	18.509511267432423
ZFP64	0.5291634985171294	3.386184150949084	7.38840723785409	7.99968012137853e-13	5.429532937537758e-12	17.8961547529953
ZNF37B	0.9591276025423838	1.8823412790331655	7.383703718124891	8.254146149038966e-13	5.591496170461479e-12	18.130282551288836
FAM156A	0.6659323879442498	3.7209001179811634	7.381386575246515	8.382421224232048e-13	5.676026833134721e-12	17.793824382485376
ELP2P	1.2193760489883099	-2.7408832991193286	7.379197459385634	8.505411701314998e-13	5.752120775373512e-12	18.466929620542533
NOP56	0.7995579153163526	5.736354845037543	7.3789343085283505	8.52031538312314e-13	5.759804054004824e-12	17.657200696196316
PTPN23	0.5004624074015807	5.418594776162588	7.372919831938551	8.868048003593706e-13	5.984920068178766e-12	17.61402157116816
LOC100129726	1.5133362568033193	-2.8433043972378025	7.372841016357295	8.87269634701838e-13	5.98557249833298e-12	18.43013323509191
SEMA6C	1.2980506694896672	3.4194476860450798	7.370964213986358	8.984097102754027e-13	6.055698619260986e-12	17.776196279466838
BAX	0.7901246683456273	5.1123902556854395	7.370045853442362	9.039108774656953e-13	6.0863687594499804e-12	17.5981566770317
TTC27	0.5086383404933459	3.6090127872843345	7.370017217136662	9.04082947107375e-13	6.0863687594499804e-12	17.737528745049037
CCDC11	1.5054914812837596	-2.228954328679619	7.369086426595929	9.096934755522464e-13	6.1190717937643445e-12	18.377690459164594
CPLX2	5.10223601345255	-0.0568753909265808	7.367748163902994	9.178202687027808e-13	6.1686324632367965e-12	18.240042399148557
THAP8	0.7586472490990706	2.6712719622148233	7.365771725697817	9.299534208963098e-13	6.245015579071542e-12	17.879813232336517
CCDC14	0.8581108601338596	3.6408835122439944	7.3638977411862525	9.416034608408226e-13	6.3206395814822855e-12	17.692286449217896
RNPC3	1.0042187851462765	1.5764034216869216	7.36039942536469	9.637374187776813e-13	6.461213589479399e-12	18.022142613384197
VASH2	1.9930482588037293	-0.28348572144966055	7.3596355490217045	9.686382266326047e-13	6.488718701521585e-12	18.203939469417406
CDK5RAP3	0.6998195793057933	6.616991757959967	7.353474992196568	1.0090701719681829e-12	6.742894720862605e-12	17.525631423671918
OGT	0.6327083886730662	5.824063850847486	7.351606220291637	1.0216603149772784e-12	6.821418234456096e-12	17.480682183642895
UCKL1AS	1.3331993594064215	-1.8618534321669082	7.351198186519119	1.024429796768347e-12	6.837101656756889e-12	18.24320749814007
CTTN	0.5433939906086867	6.834434531964321	7.349274816158823	1.037584336021501e-12	6.922054220368307e-12	17.510718114452878
RHBDL1	1.5297572507499133	0.29961669914846645	7.341374685827514	1.093383023791905e-12	7.276390176344163e-12	18.039091475160966
PRX	0.9582160872525465	1.8880842994043874	7.33918757681316	1.1093460567134401e-12	7.379602369086378e-12	17.839251926636994
C14orf169	0.5337508188060252	3.0123553429159253	7.334803930919064	1.1420350505007434e-12	7.58464291300698e-12	17.614334362377445
ABHD12	0.7076246895209399	5.901734786926898	7.331897055736386	1.1642328820690044e-12	7.719452771891465e-12	17.354343250608274
ITPKA	2.0673163054361754	1.7639989122118196	7.33165673184821	1.166086973719531e-12	7.72859438187205e-12	17.808729365713752
TOMM40	0.7657645960630441	5.668902730612996	7.331271746894912	1.1690631827607114e-12	7.745162683505969e-12	17.34469916694828
HAUS3	0.5371494092211813	2.9129193967003535	7.325800057598703	1.2121807707233016e-12	8.018898239364841e-12	17.574392838304515
SH2B1	0.5439423095286271	4.95367951875227	7.32577845926974	1.2123540332364854e-12	8.018898239364841e-12	17.31396340199442
RCN2	0.6936633429540393	4.274104551261738	7.324426359106128	1.2232493134140458e-12	8.087672768395916e-12	17.35093737563932
CTNNA1	0.4732532524301538	7.77710384643132	7.320517386412959	1.255293195119478e-12	8.289421919680126e-12	17.388528314320652
PRDXDD1P	0.8960469121482684	-0.44206250477067993	7.3203676974215455	1.2565365673160174e-12	8.294263707439632e-12	17.960170514620984
EML6	1.710607380159008	0.11345317407417528	7.318940810792301	1.2684498586078335e-12	8.36610864147917e-12	17.909663576181135
MEX3A	1.4091638573990062	1.8133953071416982	7.317869618290878	1.2774664289017483e-12	8.418747142717724e-12	17.711981206517475
ZNF618	0.9504275455870377	3.443608380702962	7.317341354111402	1.2819362043625628e-12	8.444780717393252e-12	17.422519690408595
UBN1	0.5350971235540474	4.954465834654541	7.316699867024438	1.2873846956829908e-12	8.47723790296236e-12	17.254882257257016
RBBP7	0.4917615458326843	6.079775281029945	7.307918947604669	1.364298279384165e-12	8.972799929703784e-12	17.204258874803692
VSIG10	0.8613785468097359	4.259326637767835	7.305574739368808	1.3855855563021823e-12	9.101757565398335e-12	17.229917124685954
MED24	0.508670364173172	5.68936809162246	7.304114649740898	1.39900926602444e-12	9.178810592019913e-12	17.16849313852233
MLEC	0.7232765011636504	7.695241354808992	7.304020150976658	1.3998824632070594e-12	9.180834645752469e-12	17.275139477710425
LAMB2L	1.2622642951029048	-1.6335055594610761	7.2988106381907	1.448859274678682e-12	9.494378914843214e-12	17.89246669880434
KRTCAP2	0.9370628410944324	6.878648476758741	7.298186662416097	1.45483750658934e-12	9.529713207949029e-12	17.181044342792227
SLBP	0.5383495987900959	4.851330606808265	7.297582854940742	1.4606456284357413e-12	9.563905206245783e-12	17.134827341736305
PROCA1	1.24568715634381	-1.1167547229464874	7.2965142081348455	1.4709811266254686e-12	9.62770175389568e-12	17.84821273965983
HIST1H3B	1.7008328628970641	-3.898506954734144	7.295788536258143	1.4780405323933512e-12	9.670013269879719e-12	17.973587982385737
TTF2	1.0385926148402622	1.8450378049161615	7.294862846920713	1.4870941590818565e-12	9.72533259788931e-12	17.558192338595166
FAM113A	0.7500891798430405	4.502753120621483	7.294410167823237	1.4915414064344531e-12	9.74657563738398e-12	17.13551547391864
NME6	0.5945338876381427	2.8508337079232824	7.2923431643326815	1.512015205051249e-12	9.872426989447071e-12	17.368890478577583
SEPT3	2.081361798334821	-1.0657594509298092	7.291265741061975	1.5227965989780601e-12	9.938830632752028e-12	17.811353820409295
RBCK1	0.7246287252515478	6.538995402086981	7.290404226917112	1.5314718932951129e-12	9.991440626481519e-12	17.11122336895342
CS	0.6205340948822773	6.280986440611019	7.287099514667353	1.565203402274006e-12	1.0203318730621808e-11	17.077288924752757
CRTC2	0.5397167679199919	5.382614732833417	7.286159410480604	1.574932054998118e-12	1.0262623386837436e-11	17.049179360458204
RRP9	0.723989424359218	3.980132898203268	7.284993295280532	1.5870823345638502e-12	1.0333514055001634e-11	17.128917271336675
GTPBP3	0.5811242432982202	3.6084710190616605	7.277498519961927	1.6674061788108807e-12	1.0839140205960535e-11	17.135923431942963
PSMG3	0.8727735342844607	4.300906671275585	7.277194212946952	1.6707507240692117e-12	1.0856540876066045e-11	17.041787266321407
MRPS21	0.8565586861031216	5.890552967140693	7.2766073292984395	1.6772196448081962e-12	1.0889871000515836e-11	16.995015361855593
PIPSL	0.7258151667939057	3.0316014011658554	7.275311847064049	1.6915865050740055e-12	1.0978767824148974e-11	17.224773063005465
C22orf40	0.7797243483780769	2.8053950568463306	7.274590174738255	1.699642303880561e-12	1.1026649870905891e-11	17.262516247360285
SEPT5	1.6241866181414617	2.5089259099389185	7.2744936227778805	1.7007229432501752e-12	1.1029259517894436e-11	17.31653619614531
CHKB-CPT1B	1.0804109579397476	3.2632720212939206	7.2690259595688245	1.7630351493975408e-12	1.1415143551933579e-11	17.141417752703354
TOMM6	0.7476127175056648	6.609265951971266	7.268576385558811	1.768257594954821e-12	1.1444399673079412e-11	16.973624824205153
RNF220	0.47655028561984647	5.308688864110745	7.264799418854727	1.8127381362217232e-12	1.1718288913993151e-11	16.911157807822896
SLC4A2	0.650224783069425	6.9975463088416205	7.263694461746966	1.825957978000085e-12	1.1799055964358261e-11	16.96514483843346
GRAMD1A	1.1478295033815877	4.814600329010534	7.260554193655416	1.8640488622167537e-12	1.2040407787810879e-11	16.896775875613613
ALX3	1.7955575338631944	-1.4149452655729244	7.2569532338512515	1.908691261644868e-12	1.2318976789131507e-11	17.611026566497376
LOC401052	1.1151241101773264	-0.32094433562100766	7.2566984727260975	1.911889193717809e-12	1.2334720044231802e-11	17.54128900119256
CREB3L4	0.8337274280008584	3.618230680331507	7.252347334769432	1.9673290082518275e-12	1.267228011733685e-11	16.9717440007851
VMAC	0.6408355971508292	1.346512567679356	7.250056725017351	1.9971474594338906e-12	1.2838917910429495e-11	17.337728461130915
MRAP2	2.8427176807247743	-0.1080230399821689	7.249109807464009	2.009603709132519e-12	1.2913888183034187e-11	17.476985059497657
C15orf34	1.2505255029595594	-1.8585261914285127	7.2479817967228515	2.0245419939988593e-12	1.300474268606616e-11	17.5779643424127
FLJ12825	1.760637263685764	-3.624008260653809	7.247228600572631	2.03457740104024e-12	1.3064043991355537e-11	17.65282192836205
SMC2	0.8834004663050443	3.282096783184348	7.246477907391217	2.0446281773038908e-12	1.3116941078946212e-11	16.992453439606514
PHPT1	0.9787357335904758	5.700078623288685	7.246377989795412	2.0459696201944294e-12	1.3116941078946212e-11	16.794981650359478
DDX55	0.5232744786934336	3.683664969794627	7.245420813875281	2.058864157973145e-12	1.3193935151883087e-11	16.916370431113407
SNHG4	1.6633621962435186	-3.369399282465543	7.242661151555184	2.096490247182658e-12	1.34191883616912e-11	17.613897871613275
HINFP	0.4561878186821797	3.081872598190389	7.239182687070178	2.1448821630877882e-12	1.3707348351997352e-11	16.98219396475615
TMEM145	2.4146553553483256	-2.5106849179556088	7.237544531836676	2.1680511487140198e-12	1.3849970756696476e-11	17.54395955757782
STX16	0.5208457820200065	5.371712956825935	7.2359484034683526	2.190862618084273e-12	1.3984705317948217e-11	16.72467052284626
MDM4	0.7238147054791875	4.267293777249916	7.233905271336858	2.220407577940087e-12	1.4167734066777839e-11	16.765525925217073
OFD1	0.6222544695842926	3.6792109222223237	7.232777823831704	2.2368787223329558e-12	1.4267231960646997e-11	16.835590452786356
HCG27	1.1371522387638824	-0.9423312501719259	7.228241329504688	2.304377605729024e-12	1.468047457442887e-11	17.399052381794185
PARP1	0.6233874647980624	6.868090373163657	7.227198712157433	2.3201718919796116e-12	1.4775305373993155e-11	16.72158001786106
IGF2BP3	2.425637237356886	1.090837355453131	7.22558771137003	2.344786184813535e-12	1.4920365476594307e-11	17.211380111259658
PIK3C2B	0.9069927482625162	3.995610319445074	7.224820719602411	2.3565950971494482e-12	1.4983779072919722e-11	16.738341373950135
RBM28	0.5233328946276412	3.4222954587591654	7.224243983978894	2.3655132876789137e-12	1.5034603217780994e-11	16.824269396956545
MED25	0.5416721009494578	4.7434531981269545	7.220660742891403	2.4216707596052836e-12	1.5379501253774494e-11	16.643197682695074
SCG2	2.084984158328299	-3.2095155271498754	7.218542289618211	2.4554867574360934e-12	1.558817012979149e-11	17.4535461993408
PVRL1	1.0764731136993029	3.620751250683355	7.212217417421897	2.5592374243176705e-12	1.623413267442711e-11	16.712873722447192
CYTH2	0.5733173607903463	5.121790580407475	7.210236451619405	2.592610909048172e-12	1.6439418158855374e-11	16.56188355256903
METTL13	0.531779256575847	5.030100035003997	7.206554430074585	2.6557840105459798e-12	1.681376029729616e-11	16.540460963778315
TMEM9	0.7291281448668965	6.542828267233567	7.205231478175891	2.6788500916142204e-12	1.6946593303293382e-11	16.561769226753924
TRIM7	1.6650274517189532	-0.8337742751939945	7.202971181105554	2.7187161082251958e-12	1.718541465300359e-11	17.23077594824661
ZNF205	0.6662496504777966	3.347871037848824	7.19977191031894	2.776143111756202e-12	1.7527974645022265e-11	16.68024177822756
TAF1A	1.109585716686731	0.5020692278413331	7.197198048867071	2.823209096717524e-12	1.7804396235234098e-11	17.091557630689188
MALAT1	0.9476153334194457	5.090168138485194	7.194369763297567	2.8758333012589545e-12	1.8122208454212435e-11	16.46064359250955
NUP133	0.5258112646261557	4.837594705658849	7.193478170028231	2.892621882299608e-12	1.8220940163667968e-11	16.463747048331967
ZNF628	0.5921649070984323	2.528500018556603	7.191438875262246	2.931384965182343e-12	1.843654033421065e-11	16.778578892658857
C15orf39	0.8771957785888707	4.015185215850968	7.189607433507421	2.9666325653450903e-12	1.8643800636791833e-11	16.509597754685103
THEM5	1.503665481509774	-3.011386152096798	7.187964226164029	2.998612210755352e-12	1.8837495101414415e-11	17.25057109803511
RHBDF2	0.9717962995023006	3.9745894169344456	7.184922239455655	3.058712330035419e-12	1.9192800101009588e-11	16.484845919680456
LRRC1	2.1502842970863787	2.103491658522366	7.183009784914715	3.0971016610321195e-12	1.9418696029718547e-11	16.79801129668884
PABPC4L	1.2731521092919074	-1.718592256697389	7.180484918151078	3.148511120625808e-12	1.9703038413831558e-11	17.139378015143375
PKD1	0.7230323084894321	4.9809332614313195	7.177593279476893	3.2084206107205327e-12	2.0070220195880882e-11	16.35624675180912
PRRT2	1.35486567551096	-1.1144250934495186	7.173772911729413	3.289294537510077e-12	2.0552402225533754e-11	17.061795149758417
NDST1	0.7769993807377027	6.658854488046292	7.169559841303799	3.3808084920577235e-12	2.1099878872888472e-11	16.3393393560294
FAM50A	0.9156593044387131	5.968600843230716	7.16918829493497	3.3889982030235156e-12	2.1142875205201964e-11	16.30601808061875
RNF157	1.9653872685254399	2.8336736410401113	7.167712120542866	3.4217296717317844e-12	2.133888799501931e-11	16.57015230295525
LZTR1	0.5103836670868303	5.207287210597976	7.164551028448351	3.4928709203020862e-12	2.1765847229693874e-11	16.26747448531227
PFKFB2	1.0297268958485661	3.1919040328098465	7.164180228928704	3.501310646380459e-12	2.1810079880786783e-11	16.48055106569415
EVI5L	0.6352344234003602	3.2266897148168936	7.163435965005671	3.5183113563646105e-12	2.1907585611557197e-11	16.469405412630202
ATP6V1F	0.6665767790540276	5.719652438088375	7.161746135476973	3.5572131089595132e-12	2.2141336418630844e-11	16.251750146841427
SEPT7P2	0.846522570461284	1.8307405232149192	7.16100158071311	3.5744876174180115e-12	2.2237602254598852e-11	16.700170820635268
MAPK12	1.635204110587519	2.2377444078838216	7.160365147569044	3.5893189946258016e-12	2.23155442503351e-11	16.630998462506003
QARS	0.5870717996201513	6.940265884077658	7.16009463859943	3.5956412321205413e-12	2.2346305486168104e-11	16.29557386346834
FAM122B	0.6914009656758564	3.733637420361922	7.1597441326078535	3.603849430007168e-12	2.238875966108389e-11	16.35843082490088
PRPF39	0.598048828844675	3.320977613314231	7.15963829636568	3.606331539815074e-12	2.239562191532218e-11	16.428091963019337
C3orf62	0.842848429415932	1.995988099916628	7.156300728546656	3.685474156034176e-12	2.2852188721893074e-11	16.644698964085165
ING5	0.6491321780453192	3.51100339731024	7.1524379069796895	3.7792070077248215e-12	2.3424455787872723e-11	16.348614220283253
TMEM151B	1.3093236577605647	-2.2900642134363185	7.151102024908232	3.812165421649443e-12	2.3619735299228907e-11	16.98291482619826
NAGPA	0.7108296610685936	4.121236704244605	7.1503699902177	3.830345699940021e-12	2.3723337291285663e-11	16.245698999165622
RIT1	0.5897208863291064	3.5730514318110944	7.149932545626743	3.841250444713412e-12	2.3781816348115254e-11	16.32199578009222
FANCM	0.7721964518646377	0.9981174890738477	7.147135840548812	3.911692950762053e-12	2.4208718688043188e-11	16.7206340811545
NRIP2	1.183062647985682	0.6648277150044074	7.146805471703396	3.920097652708718e-12	2.425150214525812e-11	16.75418079683251
MAPK11	1.214926273112791	2.4205107061504854	7.146430761336782	3.9296519243360735e-12	2.4301362109492538e-11	16.510374410043163
LCMT1	0.6541098714162046	3.545435511349488	7.140525984849158	4.083270791448265e-12	2.5222574668452085e-11	16.26670068475238
LRRC37A	0.7471605996840514	2.688027332049013	7.137597510413053	4.161634720235041e-12	2.568711362246822e-11	16.405323031903063
ZNF76	0.5332300758849291	4.583057769060239	7.135102084892241	4.229576718031615e-12	2.6096568607877796e-11	16.105175182585242
TNFSF4	1.3223778275974722	1.0098159504174677	7.133448032428047	4.275211133973895e-12	2.6366723327074216e-11	16.632285711491964
POLR2G	0.5672008886935416	4.930781123093455	7.132372498383905	4.305144068569471e-12	2.6532612686430047e-11	16.069109601865698
FAM81A	1.8302243754259333	-1.4802006329903357	7.1309495110944745	4.345063937369365e-12	2.673809594767265e-11	16.811541898800105
BCAT1	1.3357007501078055	1.7590615974948822	7.130408724733604	4.360330227821333e-12	2.6821887568641404e-11	16.515982346393685
MANF	0.9268020528584415	6.246760714572318	7.129984649025191	4.37233870368556e-12	2.6885583451028682e-11	16.06613605229669
WDR46	0.6418138838567584	5.341762398388026	7.128433192013474	4.416548922422029e-12	2.713690566165433e-11	16.0357509736727
STK25	0.46970027458001695	5.919613149969693	7.123832504975914	4.55025161801926e-12	2.792676134607668e-11	16.014961125039314
RUVBL1	0.563701169054168	4.659027097272765	7.120033487359581	4.6636516541682604e-12	2.860114997867506e-11	16.004092675298942
HNRNPA1	0.6384360459216856	7.193000271502564	7.118830988589303	4.700121936470799e-12	2.8813945114307037e-11	16.048963496077313
TNRC18	0.6093267071218289	6.332222254153304	7.1176573839618715	4.735986376126737e-12	2.9002798748249248e-11	15.991468320413142
C9orf69	0.6233573744755496	4.991583451923342	7.114764816617515	4.825534419280069e-12	2.952711275448075e-11	15.954848206957152
PLCB3	0.5858783771991871	3.8273736834135716	7.110957398310365	4.945947581490189e-12	3.0241149221462017e-11	16.033163556976824
KIF20B	1.0389786765180788	1.885994210008467	7.109061007653304	5.007020572829538e-12	3.0603060328219036e-11	16.361368323250858
HEATR2	0.5313702225484103	4.3826197821319575	7.1025985014528885	5.2207685652457806e-12	3.184962676689152e-11	15.914418586708681
AACS	0.959640068626642	3.493315745139354	7.097019456861858	5.412496571441249e-12	3.298214739823532e-11	15.9989383390336
LQK1	1.5928268570498592	0.6727056410990848	7.095521568595232	5.465141214315648e-12	3.3278002195634384e-11	16.428145668101187
PPP1CC	0.4888815329219378	6.165796799012384	7.095131449494233	5.478934770575815e-12	3.3349502620749383e-11	15.841161092501586
CKAP5	0.624775506070061	5.437680962534271	7.092240587213219	5.582220422540034e-12	3.391470090794315e-11	15.805562894306874
HPDL	1.837555291957354	-2.3926866737442505	7.092059122746905	5.588767344944211e-12	3.394179286294471e-11	16.615136407591105
HIF1AN	0.5815075563910979	4.524243196142651	7.089403768234873	5.685436193603388e-12	3.447736726430581e-11	15.818871789168341
C4orf42	0.5952033711487257	3.437071068015769	7.088596823360564	5.7151377173476004e-12	3.464455966019287e-11	15.95533965425569
VPS8	0.4134601792749466	3.679197159104049	7.086335978617745	5.7991686761713276e-12	3.5140843957209634e-11	15.899847735338117
C1orf133	1.7689744668679657	-2.899138051790725	7.082650438546553	5.9387649634205156e-12	3.5933174832635186e-11	16.58008944860516
JRKL	0.8133809761501773	2.2340417665643098	7.080710601771282	6.013561916691362e-12	3.637220596784529e-11	16.125493196881646
ADCK1	0.6716202106668407	2.7957087804066667	7.078317663746479	6.107107104633231e-12	3.6896821741778916e-11	16.00876169813194
CDCA7	2.550703217931983	-0.3363129073993039	7.072436360327205	6.343144499568362e-12	3.829440893946618e-11	16.369808233776414
MYO15B	1.2372883469465048	4.947613434587142	7.072251081188148	6.350724366269629e-12	3.832593791641114e-11	15.686579937064218
USP49	1.447838845715867	-2.2364830664096975	7.0716764611697664	6.374289073244491e-12	3.84538744908382e-11	16.479036126046303
BEND3	1.0166763942781556	1.4306536754105772	7.06702857511879	6.568082826663037e-12	3.9578906818342345e-11	16.160285298036023
NPC1	0.6856904691434806	4.756703198777099	7.064703026592693	6.667209957103393e-12	4.011676516750073e-11	15.647410412925169
C6orf153	0.5682515181798538	4.704578872025815	7.064644799801259	6.6697106766548086e-12	4.011696492084864e-11	15.649931773125267
IQCB1	0.648484115687364	2.7570662154121384	7.06364085516179	6.712973362411549e-12	4.0362248863197836e-11	15.923242171608143
E4F1	0.648519258451044	4.228054322477527	7.062817557073107	6.748657359253196e-12	4.056180086755581e-11	15.677463362549982
F2RL3	1.9106164442808091	0.6813636600831826	7.062489424898037	6.762931440497693e-12	4.063257182542922e-11	16.21874767594531
KATNB1	0.6316312531476926	3.7239186499604044	7.059533375741881	6.892868421331207e-12	4.1382664251847406e-11	15.723107668719788
HHIPL2	3.119024921409437	-2.094819892123636	7.058218973121818	6.9514303009204494e-12	4.1688068547534e-11	16.387148666486393
SLC25A35	0.8129095108525033	1.2379936179449873	7.041213446426492	7.754676981194854e-12	4.626625260927191e-11	16.022240599580066
PFDN6	0.8308751322568995	5.3357391240415675	7.036885145007536	7.973281969475013e-12	4.750077620363678e-11	15.455491777836901
NHP2	0.758904318600286	5.855473619386052	7.036700424252456	7.982745074094242e-12	4.753973238630923e-11	15.460963182614346
RAP2A	0.8522567694817211	4.674982787016305	7.033942813437695	8.125335448452123e-12	4.833578621329477e-11	15.457782000386327
GDPD3	1.6835550319342691	-1.1241750256037195	7.031758912244937	8.240034943787358e-12	4.9000178535513845e-11	16.16569239588616
CD109	1.8551629423051605	2.3981023965802937	7.0308042899823535	8.29067081932204e-12	4.9265250796980164e-11	15.782092125158428
PLEKHH1	1.2525027832304456	1.3799342841767024	7.026721730388315	8.510695661591284e-12	5.0462031388093035e-11	15.913152812000687
VWF	1.4460321963748282	5.586664158428531	7.025910369409002	8.555102014399207e-12	5.0706835052899125e-11	15.38745653969782
LPPR4	2.027490756659323	-2.301346451564371	7.017685098598331	9.018336606435495e-12	5.33358008539208e-11	16.1442231091239
CSMD2	2.298256487417814	-1.647979702883771	7.0146406283091345	9.195977271540826e-12	5.4366617629349364e-11	16.089676907088602
HRCT1	2.117271963776008	1.544337818225001	7.011905576472803	9.358494586339e-12	5.5307308245983084e-11	15.798181510124964
TMCO3	1.048770584423723	4.727379219001571	7.011800209715784	9.364811665803479e-12	5.532453054601488e-11	15.315358262259176
LENG8	0.7561853355457426	5.718940619014093	7.0076259252543505	9.618475024162228e-12	5.6720046043826446e-11	15.27462984028908
CUEDC1	0.923874024060358	2.571965762289429	7.0066065890912705	9.681437222751099e-12	5.704994794037237e-11	15.598574389991871
LSM2	0.758325882894451	4.418382183381192	7.006031488421641	9.717138567917263e-12	5.721884782223791e-11	15.301105371417421
STRADA	0.4827500399881721	4.11414253322164	7.00250223423817	9.939080699332007e-12	5.841994721971792e-11	15.310099897127559
AGBL5	0.7079646330657474	4.116008170848584	7.0022700075494635	9.953858105390424e-12	5.848566139408656e-11	15.308424846228137
NCRNA00095	1.2738324312063285	-0.5402449379118719	7.000248838461348	1.0083387714512478e-11	5.920394274559186e-11	15.931119767757583
EFHC1	0.8441147711156621	1.6657812269408097	6.997665854456854	1.0251336428037044e-11	6.012490174856647e-11	15.691894291887623
SOX12	1.133132465464202	4.156235662694674	6.9975973717350755	1.0255826476169306e-11	6.012954448235145e-11	15.274471856470823
HNRNPU	0.36228631846681303	8.049905304512766	6.996116680321674	1.0353381740988713e-11	6.067962521448972e-11	15.337541030688575
ZNF248	0.5925402430917044	2.4199740922141486	6.995591373473674	1.0388210323388218e-11	6.086181024780024e-11	15.55707048883029
CCDC86	0.6358196961497642	4.337839888638943	6.995495913840657	1.0394551787097008e-11	6.087702556002275e-11	15.242344894217274
ASNA1	0.5707673014632535	5.474491280827055	6.9907131726386815	1.0717192560657444e-11	6.272142428047831e-11	15.165119782868718
AGAP4	0.7643388219344256	2.444104066040793	6.9894247689244935	1.080577778740508e-11	6.31943652041841e-11	15.514114451132306
C1orf182	1.491194698895903	-1.2079216887516926	6.98182576606292	1.1343086239879501e-11	6.621755694361254e-11	15.858911009638284
FBXL6	0.9295907725768382	4.538152921991118	6.980274160949235	1.1455982739478672e-11	6.68526085349764e-11	15.12985135129706
KLHL31	1.2637357109967786	-0.5657430844740361	6.977313800063897	1.1674454419850164e-11	6.807865134789238e-11	15.789765762003864
UIMC1	0.4467397152032322	3.436467858081798	6.977178054786169	1.1684569890763503e-11	6.811320806168269e-11	15.253532235568874
PPIP5K1	0.6953808872363942	3.2940859657664046	6.976583149231991	1.1729002794456441e-11	6.834771592554582e-11	15.275288642267046
TMCO1	0.5450898895489358	7.1766718153385645	6.975652687052488	1.1798831339927001e-11	6.872998922412511e-11	15.14409422279845
ANXA2P1	1.1067031739282625	-0.0005572714491884872	6.973325510603084	1.1975273514323402e-11	6.970783988394911e-11	15.723158703326629
SMARCE1	0.45749414957703927	6.2004004007077524	6.972586033182064	1.2031880423988623e-11	7.001228057738262e-11	15.070064845343644
ZNF605	0.6527892266885558	3.2113565753178897	6.969163659326082	1.2297307003811589e-11	7.150558557509614e-11	15.24397784432006
FTSJ1	0.5095344880087094	4.033219791801845	6.963955237668399	1.2712334451728737e-11	7.38396332676691e-11	15.078312364830671
C1orf159	0.6731496000378177	2.3428320104808296	6.959657396719891	1.3065145703650675e-11	7.578064175881294e-11	15.345993049077148
IGSF3	1.9442899754631893	2.6447770620347715	6.959433804829816	1.3083761494451224e-11	7.586155291611554e-11	15.289800502535572
FKBPL	0.7727077990484739	2.551571152813855	6.956221824989644	1.335407917985264e-11	7.737370609623814e-11	15.287002467348472
RNF44	0.6622405116229428	4.607404889138412	6.955564446147614	1.341007659665716e-11	7.767047570660923e-11	14.970288087748639
EID2B	0.8599155472040911	-0.2722857796116816	6.955340338636601	1.3429219419345666e-11	7.775365004263598e-11	15.632343211237558
NXF1	0.38769519603025504	5.542165164837166	6.955013886401672	1.3457152394294162e-11	7.78876410204466e-11	14.942188669760238
C18orf54	1.171567796630201	-0.24428881038200526	6.952484460516067	1.3675527558650884e-11	7.912339040873526e-11	15.612523058314515
FLYWCH1	0.6059750268575894	4.156915917723225	6.950639615484137	1.3836993076148286e-11	8.000065200285165e-11	14.980417563175731
ANO10	0.7420951171677173	4.199883346965158	6.948309067535361	1.404364933351309e-11	8.108013169895448e-11	14.96106775490631
PAFAH1B3	1.4421537750923288	3.3414581175428153	6.945650623567135	1.4283086341450892e-11	8.243323313429486e-11	15.07347815120638
CSNK1E	0.6001932152810552	5.070222186984348	6.945090969307595	1.4334001388574022e-11	8.266839112289339e-11	14.883373248829358
EBNA1BP2	0.6549846828346011	5.3149660655252795	6.9447021370011885	1.4369480733804461e-11	8.281425656511625e-11	14.877276015314353
NAA10	0.7661546817552258	5.385141534474328	6.944209852224364	1.4414523523111004e-11	8.304440943966645e-11	14.87398596779082
CELF6	1.549053471242529	0.8502902139242398	6.942560015950266	1.4566493481470443e-11	8.386049965359294e-11	15.450212675260506
TRIM28	0.6395074423398803	7.188586642236355	6.941645418876186	1.465141626162016e-11	8.431954887837895e-11	14.932381155408786
HIST1H2BG	1.8007426583973907	-1.960297372641852	6.933783301212916	1.540179138093475e-11	8.83565011542827e-11	15.604492876809328
SUB1	0.5776302530378103	6.945928833624323	6.931659414455926	1.5610896896225978e-11	8.94929343225818e-11	14.854183532866553
SCAF1	0.46320109338264537	5.968703606947202	6.931233691464745	1.565314553421101e-11	8.970350373465018e-11	14.803256665376905
NPB	1.9764992523468874	-1.384441315719049	6.926257248348889	1.6155418003537797e-11	9.251665583005196e-11	15.524643753092386
POMT2	0.5998490162781085	3.1636585417150838	6.925433102630598	1.6240113945245414e-11	9.296893398654926e-11	14.980052183437495
CCDC154	1.5954226570773202	-2.440939729804693	6.922754324366567	1.6518432451894738e-11	9.446242518568578e-11	15.561889454336848
RPS6KC1	0.6152287535761549	3.78778814409078	6.921297763968317	1.6671727278566843e-11	9.530553519512648e-11	14.846309734506972
RAN	0.5935029625023578	6.668254709955627	6.920502817225315	1.6755979790320056e-11	9.571985925194078e-11	14.768041268188332
HSPA14	0.49692246796271444	3.5504504975719593	6.9190377466704165	1.6912353009155094e-11	9.654530731139168e-11	14.870917616230255
ZMYND10	1.516465705262129	-1.8650603917991317	6.9144806086461	1.7407980509189904e-11	9.93048937257577e-11	15.479860258808122
FANCF	0.5072789067696792	3.433810163895402	6.913603541335364	1.750499376020535e-11	9.982328605872276e-11	14.857449335302183
TRIM39	0.5129265938908145	3.711088310855579	6.91283854164893	1.7590044752750097e-11	1.0027188512994858e-10	14.805693626443121
FBXO32	1.4870838366981465	1.7447490829184962	6.911117301344805	1.7782895950489137e-11	1.0130144441592586e-10	15.14094528685357
DUS4L	0.5426652281179347	2.336939842981801	6.909175706437557	1.8002930462454383e-11	1.0244719757038269e-10	15.03286870694977
ARL17A	0.7510150011498353	0.9524551435852936	6.90839701026344	1.809192722134765e-11	1.028816204143652e-10	15.2268391922615
TULP3	0.6525091803995915	3.3980445085557474	6.908240696247157	1.8109844295534365e-11	1.0294749949538381e-10	14.830489747296513
GALNT10	0.8465465435802773	3.2532281773142544	6.888240738230984	2.0552104495543797e-11	1.165049215092577e-10	14.732550392018878
WDR12	0.562002710389617	3.782546304673562	6.887363455804864	2.066633653838233e-11	1.1707083604216722e-10	14.636399127331691
BTN2A3	1.0437016569744701	-1.3608940877076945	6.884781132517424	2.1006217028753914e-11	1.1895474623945703e-10	15.267186843189226
C6orf167	1.1490696738686628	1.26563378888117	6.884397793607247	2.1057137290852728e-11	1.1916008982759611e-10	15.041053007062775
C3orf21	0.7765744052821799	2.0198751113570546	6.882917006852455	2.1254976976514098e-11	1.2023779251362775e-10	14.923734000622593
GOLT1B	0.49133950264611315	4.925447888810816	6.881520196709943	2.1443270297571136e-11	1.211764645456766e-10	14.492781996343787
PSMD2	0.472121234201893	7.028898860875862	6.88115349255315	2.1492973878783e-11	1.2141513874956706e-10	14.54575204958607
LOC100286793	0.998610879015162	2.1558776669915938	6.880958157508054	2.151949604530692e-11	1.2152273939027438e-10	14.889210903565559
CDK5R1	1.0866710432338662	0.5435422452958086	6.878822322634031	2.1811601278047257e-11	1.2312951860364315e-10	15.087483025476132
NUDCD1	0.7580699397076542	3.469452544503917	6.877446971495269	2.200175799923295e-11	1.2415986863989215e-10	14.626914541776657
TFRC	0.9433191744368266	5.971097833341093	6.8758590668099675	2.222332883305917e-11	1.253515511793786e-10	14.459400229121217
UBAP2	0.5942825885237459	4.079992238575536	6.874205104029065	2.2456448015589676e-11	1.2650621338789222e-10	14.514212330782753
DCAF4	0.6208696425684077	2.773234285561719	6.873147523858274	2.260676703369305e-11	1.2717675378331543e-10	14.7295491416909
RPUSD1	0.6405855909558986	3.8531981513433964	6.873042015889926	2.2621817513856342e-11	1.2721740198556778e-10	14.53711863622059
SHARPIN	0.8082540213380565	5.908690517441998	6.870678411424628	2.2961572737046748e-11	1.2908341962617774e-10	14.425375047313132
DAND5	1.5460011219982155	-3.8326007819371384	6.867145232801821	2.3478815504492648e-11	1.317634043741945e-10	15.282975494033566
VPS33A	0.5252016775667849	4.345997158402888	6.866320846189303	2.360113962395948e-11	1.323585125927331e-10	14.436818925495006
BOLA3	0.7113768441115536	3.6801881570097255	6.8605998746397585	2.4467448272367396e-11	1.3702782432385434e-10	14.486925264955604
PUF60	0.7814067885982583	7.3494610221387005	6.859694593527372	2.4607365065388915e-11	1.377639604797152e-10	14.43482531914773
NACC1	0.5508389514559635	5.571698116006004	6.859077485758299	2.4703193104073697e-11	1.3825284457350438e-10	14.346401456232911
NAT10	0.3889166065608869	4.994267676474252	6.858642470776347	2.47709649334828e-11	1.3858442804148776e-10	14.34878498909365
LZTS2	0.7715448629049488	4.69066465608822	6.85508662363684	2.5331828875462024e-11	1.4162478468268968e-10	14.340775901521383
C1orf112	1.0772252316409923	2.4511358467311246	6.851343196832133	2.5935759002910403e-11	1.4490157040182726e-10	14.654815116930571
RAE1	0.49478864692275515	4.282295857523627	6.850116688091419	2.6136691927160417e-11	1.4597400802190793e-10	14.342893119230531
RPN2	0.4686113970198109	8.381462365784554	6.84792955227579	2.6498801292657485e-11	1.478440327440032e-10	14.443805165691257
EME2	1.3853127305171855	-1.9020397608769057	6.846891534041035	2.6672379018534607e-11	1.4871040400663088e-10	15.06621878905503
SC65	1.1687367031243185	3.000237717856427	6.845533501441568	2.690115700043152e-11	1.4993452537299134e-10	14.51594197005622
GTF3C2	0.43520132893736196	4.71853463409213	6.843053778766037	2.732388185445507e-11	1.521862525487258e-10	14.264912209861558
XYLT2	0.5695776847025886	4.669186546369689	6.841954259136169	2.7513401502744504e-11	1.5318934302452744e-10	14.261015998168375
ADM2	1.736798480667237	3.0884427294535373	6.841145969629934	2.765354594168908e-11	1.539169291064639e-10	14.472239750896804
C16orf88	0.5150141010514631	2.983220509777716	6.841001712525192	2.7678631444464767e-11	1.540038295770391e-10	14.491252333610769
INTS1	0.5606250381947513	6.5495178836295915	6.839579984291839	2.7927060810764864e-11	1.5527980665575075e-10	14.260351077886838
LOC647946	2.158818942108663	-3.447867163752862	6.834741054033417	2.878912859014004e-11	1.5985438955549752e-10	15.06898846225185
LAGE3	0.9478996861189035	4.209007795333653	6.833634193767628	2.898996211886615e-11	1.6085966011212486e-10	14.248960956095807
LOC92973	1.1811163512942404	-1.0983217471703375	6.833398509539964	2.9032903059585598e-11	1.6104296756831887e-10	14.935374001766615
UBR5	0.6309382733720135	5.435833047145232	6.830827295400768	2.950544811933308e-11	1.6360831361668392e-10	14.171070115992126
FARSB	0.5401061931922735	4.8199004030385435	6.830231946245657	2.961593558240631e-11	1.6416497807663205e-10	14.180530506562608
MYBPC1	1.9111037952563348	-3.5941160312231837	6.824243531437383	3.0750139686139403e-11	1.7033586746754836e-10	15.01120668009871
ZNF30	0.654719268417083	1.4295952833204708	6.823861812883265	3.0823866150673e-11	1.7062799314866928e-10	14.646971348339568
PSMD14	0.5281321968289765	5.472729353238709	6.8221308011106885	3.116038450501453e-11	1.7231480655868238e-10	14.1176744519995
ZNF534	1.156398406059914	-2.357909464337759	6.821881358428893	3.120917406565183e-11	1.7252592722181823e-10	14.938211495721147
ZNF143	0.4593589365636994	3.0902296601051362	6.820648027397594	3.1451511319422565e-11	1.737474247472552e-10	14.345765520149312
RBM24	1.8692635977952794	1.2352524279769999	6.817673659050286	3.2043573885333446e-11	1.768378900976752e-10	14.634173934192553
CEP164	0.5577193609872659	3.445375860902173	6.816992635765576	3.218066735851551e-11	1.7753420085332379e-10	14.258326143481518
RNF187	0.6791883876197478	7.105365780280537	6.816925809511631	3.2194150821363793e-11	1.7754833923125256e-10	14.154445555095487
LOC220930	0.7750965418578941	0.9370792459825307	6.816281045932615	3.2324529447376855e-11	1.7820691751626073e-10	14.661070847138854
INTS7	0.6080592372293161	4.3011461553603745	6.816076655371625	3.2365967719620617e-11	1.7837488243579392e-10	14.131363802065687
FAM162B	1.3354801027935568	-1.2467866716422589	6.810507342505306	3.3515391152597814e-11	1.844594547592875e-10	14.804700338403729
GOSR2	0.4301311069385436	5.299191406201081	6.809165338092935	3.37983000217674e-11	1.858906501197207e-10	14.038109743975498
ACBD7	1.3996568750435596	-1.080485778723242	6.808800058902576	3.38757099845418e-11	1.8619043033423955e-10	14.783824399098318
RAB3B	2.3802259242868233	-1.7426739738780388	6.808051975874982	3.4034787579090156e-11	1.8693837042596206e-10	14.81962341584179
FASTK	0.6449158853476318	6.22687077092055	6.806969274582607	3.4266320767958626e-11	1.880195217838243e-10	14.044183067113297
LRRC10B	1.3971650090650383	-1.7982254791224723	6.805729463258689	3.4533351796001666e-11	1.892930659134845e-10	14.808684220701746
CKAP4	0.8172934598348185	6.472786117580106	6.801787123603657	3.5396107487779816e-11	1.936956969156258e-10	14.023881200456806
CDK4	0.6540442228780439	5.9827741499274625	6.796975879151728	3.6477734954516295e-11	1.9941325315754065e-10	13.973646134831885
ZFPL1	0.5819612986649272	4.700854463700307	6.795561639846895	3.680180065988924e-11	2.0109467551104494e-10	13.973835327999295
MYO18B	3.2169309472853587	-2.4763733826408494	6.794020793829767	3.715809614939809e-11	2.0292788955220495e-10	14.774643660195858
GTPBP4	0.5193793531705673	4.8625866530294415	6.792661968208763	3.747511169353408e-11	2.045904519521414e-10	13.94768187063193
AGAP6	0.8713270849665776	1.514780191632594	6.791284240551356	3.7799248425621506e-11	2.0615235857220882e-10	14.435836534426572
ITGA7	1.1047612742426764	3.4313332165265504	6.790945792699565	3.7879295030581083e-11	2.0651964406679654e-10	14.100993305332725
GTF2E1	0.5513040950904107	2.874715153375504	6.787194202780062	3.8777812412384895e-11	2.1092613394524906e-10	14.181487130226639
SRGAP2	0.7612662365880047	4.085828788070826	6.787192034597083	3.877833770219888e-11	2.1092613394524906e-10	13.977743938234308
CSNK1G1	0.5246439062201658	3.03624098921746	6.785452162234652	3.920212027681966e-11	2.1315989012057995e-10	14.14007789814216
ARPC1A	0.5354695892372634	6.559234551736532	6.784103980419104	3.9533622529176475e-11	2.1489055000981314e-10	13.91999500240052
RUFY1	0.47604221782182865	5.183523702276075	6.783567574121467	3.966628273444984e-11	2.154675658859624e-10	13.882433953016989
RNPEPL1	0.598570095379837	6.388558907271198	6.780020466648252	4.055459693028142e-11	2.199988778420138e-10	13.886308743049671
PPIA	0.6168847905812651	7.524719783624318	6.778690111309057	4.089277495758044e-11	2.2161157842011427e-10	13.9494064895351
VPS16	0.4826133239368682	5.0937353721247245	6.772909919772639	4.2394543322359336e-11	2.295970970469414e-10	13.818904886786115
VAMP1	0.9308487303261217	2.138687382628424	6.771924450965923	4.265592868949819e-11	2.3093576045083638e-10	14.22215244427905
C17orf75	0.5570832441350082	2.8861724358424072	6.770529138230801	4.30287292094823e-11	2.3287652446330336e-10	14.077401537219567
ZC3H10	0.4767018822816076	2.5733859337279714	6.769881634663355	4.3202814564513156e-11	2.337408849217487e-10	14.132582171705382
E2F4	0.5144792262510096	4.749154211129195	6.76776506147188	4.377670721955854e-11	2.366882959679357e-10	13.80092655131644
PDGFRL	1.517091107448294	-0.399979202234325	6.763642354237692	4.4916118606576435e-11	2.4260672966967433e-10	14.463018529313379
UNC45A	0.5117196484718072	5.660152330696861	6.761151996427837	4.5618444091629465e-11	2.4615488351865644e-10	13.746026964608856
C19orf25	0.7599501553528105	4.256026375678695	6.760084254676855	4.5922858516349955e-11	2.47715273310822e-10	13.792839707272451
TUBB3	1.2105957521604815	2.472022043306976	6.758835662975025	4.6281363851199475e-11	2.4950314223519793e-10	14.083837343665918
NUAK1	0.7998964900689023	3.6410814241989846	6.757058747006151	4.6796307981062854e-11	2.521757955439575e-10	13.857569507033784
KIAA0895L	0.8788542147104614	2.0250398887904835	6.753004280164172	4.799243167061577e-11	2.584456275774995e-10	14.125581273141638
SRRM5	0.8502690530592362	-0.6322891005336405	6.750815793098508	4.86504867370745e-11	2.6173382308780845e-10	14.401434324863448
CCDC45	0.564886406587291	3.584615769508895	6.749048283907363	4.9188417470430194e-11	2.6436538553198483e-10	13.818232889139747
SPOCK1	2.5730711839793585	-0.7312774852463052	6.745957699122505	5.01430847370657e-11	2.6931822651311994e-10	14.378685491447134
CDK5RAP2	0.5737403676756312	5.569576146716985	6.744575088135446	5.057603368225408e-11	2.7155388230055707e-10	13.64357695309799
MYCN	2.412245308849536	-1.0103971267558212	6.743729646403042	5.0842580091292576e-11	2.728949049601303e-10	14.383507793472578
DGCR14	0.49432059182100563	3.7283642946587983	6.739523628127279	5.2189264188364527e-11	2.7984599511030026e-10	13.736534049984002
SHOX2	1.8063121084518046	-3.1442723064330345	6.7394065999551405	5.2227230694217236e-11	2.799572425409112e-10	14.476643259928071
ZNF821	0.7172279511932045	1.8376214745545878	6.738898588567375	5.239235528967147e-11	2.8074980629514796e-10	14.069420883238617
VAX2	1.8892210811322103	-3.026528035445868	6.7366095132944785	5.3142778782738187e-11	2.8448972586425995e-10	14.454190727445567
SLC26A10	1.5473140004599362	-2.4782613604317727	6.736472985451085	5.3187868378498645e-11	2.846274288012142e-10	14.42585037388837
C1orf113	1.2078084923272474	-0.30968520000500993	6.736133136331491	5.3300269885161546e-11	2.8505124598452513e-10	14.289434493986924
EIF2B1	0.3830131353853403	5.226051550038956	6.732374407683833	5.455908717923784e-11	2.9159159742276424e-10	13.569212587974471
CACNB4	1.8675789056478203	-1.9531373185110041	6.732145121537143	5.4636813677633434e-11	2.919110472464556e-10	14.370874327690387
CNIH2	1.4350005697333434	-2.119752431567798	6.7310841121578076	5.4997906521236454e-11	2.937437464593503e-10	14.373871438643794
CCDC102B	1.044171254633934	0.7168244462102787	6.729059024402547	5.569361817541918e-11	2.972642299067515e-10	14.153621512993556
COMMD4	0.7256820424836237	6.059149000766068	6.723581485253491	5.7618982824709124e-11	3.070368478414031e-10	13.528002689661186
C2orf55	1.1450643669130907	0.6520241035088078	6.722319736896549	5.807166456408101e-11	3.0934768102320745e-10	14.119626701394658
ARFRP1	0.6163963472162814	5.10773628132009	6.722152178223437	5.813204213476564e-11	3.0956788110940705e-10	13.509063826836867
NEDD4L	0.8682465630488787	5.323906092619241	6.719663555988366	5.903607194713605e-11	3.1407344820567345e-10	13.49105836531671
MKRN3	2.48412669474321	-2.568897075532427	6.718499019467927	5.94638333782711e-11	3.1624566668757986e-10	14.322116111498842
ZNF643	0.9011251582669254	-0.6960250859812481	6.714332256051941	6.101944672358464e-11	3.2409479413003567e-10	14.18488986869818
DMWD	0.5068715595527054	3.5999703724519345	6.7139833935297375	6.115148813868391e-11	3.246900372824046e-10	13.602277305562051
PRDM7	1.7068542674903764	-4.026466680425264	6.7127639147703855	6.161525756621951e-11	3.269389221643593e-10	14.35429050818254
PMS1	0.49948540058948243	2.683747271277471	6.711838256263057	6.196958989310741e-11	3.286045637580366e-10	13.75866750180109
BMP8A	1.4249291077479034	0.12004101984556956	6.708272772055154	6.335320518012274e-11	3.357224282328669e-10	14.085980781442798
POU5F1	1.7231767641331137	-1.1733486733831004	6.707033242259406	6.384128196895767e-11	3.380884567593856e-10	14.172073635607084
TAF11	0.4885596176410463	4.503983441199443	6.703351470118368	6.531288003863587e-11	3.4554402983017966e-10	13.424925573541703
TPR	0.5952895467666526	6.149105211970003	6.7011234980813965	6.621951254601385e-11	3.498852242356494e-10	13.395044250976696
UTP6	0.4396121447681063	4.679125391390118	6.700739175606992	6.637714980684899e-11	3.506041915398801e-10	13.396821294131893
ABL2	0.5971932923726038	4.128896395503092	6.699543878670617	6.686978160496118e-11	3.5309155873123056e-10	13.4385428276805
C1orf74	0.7991387821102095	1.2970760193158581	6.698479427821434	6.731150575614328e-11	3.550780209550219e-10	13.900632907728358
VBP1	0.4963569788534983	4.629215613321087	6.698194949322113	6.743004234677401e-11	3.5558794306644563e-10	13.38458796733099
AAK1	0.6185794365804296	4.224980557975606	6.697705874687931	6.763430917573283e-11	3.565494807325111e-10	13.416623353986363
RNF24	1.114634188135501	0.8402528653750138	6.696541960829123	6.812287481839213e-11	3.5889231976585193e-10	13.943446031433151
STK35	0.6357243648187842	4.314841704198496	6.694709609270244	6.88990517497068e-11	3.6262893601383395e-10	13.389284749260632
LZTS1	1.1665682408837164	1.6959764722779678	6.693637188578853	6.935734446747293e-11	3.6470697113957816e-10	13.81637177524986
ZNF446	0.6631195001892678	2.5947117459863165	6.693628258412848	6.936117325400268e-11	3.6470697113957816e-10	13.665077566839349
ATP6V0D2	2.236272271686342	-2.173573690058624	6.6925889088671475	6.980821172550823e-11	3.669388639616272e-10	14.144851396171294
POLR1A	0.6855906848575146	3.901747992340313	6.69115224649437	7.043079870674352e-11	3.6997218913545595e-10	13.416784745969373
APOA1BP	0.6962875689242916	6.7354991911125	6.689524081050893	7.114296358772126e-11	3.735924748091641e-10	13.353869028979224
SULT1C2	3.0918880257083163	1.35243901062343	6.6883900494658635	7.164316325888042e-11	3.7585496878440723e-10	13.832468493522956
OGG1	0.6876652521909605	4.054175710185186	6.688232687316565	7.171284483110234e-11	3.760991713755038e-10	13.37893758191188
OTUD6B	0.7132069486164276	2.90211250343429	6.681642823256264	7.469138558227437e-11	3.9121538234427087e-10	13.534231070674863
MED12	0.6212552239349045	4.4114408201376545	6.677723385348371	7.652015279123615e-11	4.004070306018401e-10	13.277423225443808
HAUS1	0.6853447693605021	2.7900818463009283	6.671322783445836	7.960149805496946e-11	4.157063998578746e-10	13.493305056204754
C1orf220	1.3733369575688892	-1.570554451370627	6.671279105084155	7.962293819396122e-11	4.157063998578746e-10	13.98166534318141
DEF8	0.6003792957291094	4.477097262361901	6.669920916512894	8.029245927471307e-11	4.1906735245209795e-10	13.224655409518036
C19orf50	0.45853706595780697	5.604652433111278	6.668497192832661	8.100021654923423e-11	4.226256484780007e-10	13.182336748837248
GTF2H2C	0.7558022471852497	3.463787950714148	6.664733252326355	8.290095404757898e-11	4.322654621249323e-10	13.327773960241858
INO80E	0.5630012154127666	4.616828894777949	6.663467037040155	8.355016043339255e-11	4.355109035992613e-10	13.175341017789387
ZBTB22	0.5423731683042625	4.119895404463239	6.662481220017997	8.405905419377578e-11	4.3788276292291144e-10	13.215413052808346
SRXN1	1.2035042008882906	6.279848954064567	6.662347703533693	8.412821087711964e-11	4.381026433184533e-10	13.165916358386053
PPIL5	0.6417742000373556	2.0904459762694203	6.661982644362289	8.431758338589883e-11	4.3894821347676694e-10	13.563446909836921
TUFT1	0.9006918402845341	3.400556463177155	6.66156288291207	8.453584944065628e-11	4.399436108214436e-10	13.319920227834116
GPBP1	0.36426750864540836	5.736705022213849	6.660996445040801	8.483126283303277e-11	4.4133973476462297e-10	13.139430565658644
DCLRE1C	0.8877591174185908	1.9567097278027166	6.660351991109613	8.516859576741619e-11	4.4295298464064376e-10	13.575457403621023
REEP2	1.8174061975563196	-1.5403788113934533	6.6602163118771776	8.523978324441072e-11	4.431814505876653e-10	13.913457263039831
C8orf30A	0.8743077842556213	5.216341120379285	6.657216166219733	8.68288875460135e-11	4.505790149132102e-10	13.113890296856026
NFKBIL1	0.6845689523471066	4.540269012276972	6.654872711109125	8.80903465086362e-11	4.569792129985346e-10	13.128966867875699
KIF3A	0.6991182543383037	1.8686897205604276	6.649612819427917	9.098753182702635e-11	4.714070402943895e-10	13.5247535306388
KCNE1L	2.232499178506178	-1.8434693905406236	6.648197427759085	9.178297217122515e-11	4.752253380763626e-10	13.859673258822657
TPRKB	0.5931132156769361	3.436756043410787	6.647668307593557	9.208208278941166e-11	4.766222546928541e-10	13.229704531062946
ZNF346	0.4895696165756078	2.754906373626371	6.6465915767524	9.269371303681796e-11	4.796353871905113e-10	13.350972755823447
NUP205	0.6039935030574815	4.408255474197902	6.6465033345978455	9.274401479745311e-11	4.797429820480409e-10	13.089284275104065
GPSM1	1.6543323546838622	2.703571581892028	6.645020385647856	9.359337647742979e-11	4.83982542865793e-10	13.351290375030992
DDOST	0.49773395415711086	7.51179792546963	6.6362332552465055	9.87850679521709e-11	5.103424324011422e-10	13.084103770007816
KCNN3	1.3265330980585652	-1.1194322465465585	6.6338387488377375	1.0024812995442823e-10	5.17571958335692e-10	13.729032992126811
NAA20	0.5926371343167824	5.87287898161135	6.633506690714326	1.0045269120218319e-10	5.183768765410615e-10	12.977206324105547
KCNH4	1.707996580204382	-3.012696244913576	6.631165967200228	1.0190633516014145e-10	5.256323594649681e-10	13.821007515473408
C2orf27A	1.2999210245236612	-1.5238784789245483	6.629944065902751	1.0267334243753694e-10	5.294206157150255e-10	13.731291399345952
TMEM55B	0.46205317734512663	4.357177975648214	6.628295483758337	1.0371716587023597e-10	5.344639247918531e-10	12.984433596074142
C19orf52	0.46366930194558753	3.132084015214784	6.627932214075759	1.0394857124933906e-10	5.35237429937882e-10	13.166866406670454
POGK	0.6177278678365026	5.1105147905456345	6.627904830318869	1.0396603541295554e-10	5.35237429937882e-10	12.939236933745194
HM13	0.6095641164978858	7.475520114064745	6.625214063588048	1.0569620033215961e-10	5.438002610760288e-10	13.015197971541385
GATAD2B	0.49760418980084875	4.511164857407012	6.62342319834605	1.0686335125786967e-10	5.494574208571933e-10	12.941889122719324
CCDC78	1.6673428094635894	-2.118140376590223	6.621331121338873	1.082428276972854e-10	5.561984490210071e-10	13.715087583838644
RCC2	0.6883612130551136	5.340176528446505	6.618825929516165	1.0991770134539437e-10	5.644478801242646e-10	12.881801280092452
TOMM20	0.5849147936908219	7.472941810116646	6.61819730072083	1.103419522885457e-10	5.664475719315365e-10	12.972876824715268
LOC150776	0.7024128426430645	2.9244143182687004	6.617422018755069	1.1086738962676005e-10	5.689652842651089e-10	13.143303193062074
MLLT6	0.6448364064140817	5.579761589604741	6.6171323430195885	1.110643428333659e-10	5.697961772751223e-10	12.872704875383306
TTC9C	0.4004011732963222	3.0285017541978356	6.616461811899408	1.1152156084212993e-10	5.717809953236671e-10	13.11762704343462
CBX4	0.7026442753660573	4.767633456635199	6.616205780439802	1.1169662881844926e-10	5.724980426640441e-10	12.881845759286232
ALG3	0.5880460542879309	6.0978238532709055	6.6155052711324505	1.1217699878808252e-10	5.747789619592328e-10	12.876512463961364
PCSK7	0.5249330710839315	4.531395506953379	6.614967733445923	1.1254698562538047e-10	5.764930347502949e-10	12.889579250928609
PPCDC	0.7495439265245953	2.7246040367500846	6.613815873526605	1.1334384559033325e-10	5.802091440830094e-10	13.159912546785165
LIN37	0.7087417144391597	2.8442211107703232	6.613418597953371	1.1361996349109492e-10	5.81439523587731e-10	13.13465215808515
RIMBP3	1.3577735967674898	-1.3840310928984956	6.613140069058951	1.1381394241409474e-10	5.822489225199347e-10	13.62230867775627
ZNF71	0.974672996483582	1.5329090402814372	6.612878260396207	1.139965728608057e-10	5.829997740078575e-10	13.354057492911789
SLC39A10	1.0456115301715019	2.6318554960860947	6.612659752985142	1.1414921761854172e-10	5.835968490698904e-10	13.170550786824354
C6orf1	0.8036489504791979	3.757574589402531	6.611497876417948	1.1496425427299657e-10	5.873943576273973e-10	12.958201487248605
LOC650368	0.8595516902846031	-0.3156573559517361	6.61063114175528	1.155759688107702e-10	5.903343075480685e-10	13.535086216103394
ULK3	0.5729478130686045	4.6512049726801905	6.609992553304659	1.1602870647141174e-10	5.924606500666496e-10	12.851312283124438
PTGES3	0.4047365734588899	7.782659074998715	6.609059241936189	1.1669352358691743e-10	5.956682280929682e-10	12.94140650301495
LRRC69	1.775810864010995	-3.2259102203257815	6.6055756987906715	1.1920808703135413e-10	6.083129563577388e-10	13.679017899558614
BCL2L12	0.754144786243899	3.779327351060169	6.60222731888563	1.2167514711202803e-10	6.203181378950617e-10	12.89924600118181
C3orf32	2.740108290402416	-0.4292001244724731	6.601533625721307	1.2219248218541775e-10	6.227603057587842e-10	13.489222462011387
ZNF169	0.8025732339675724	-0.21038257492698037	6.6011388352825335	1.2248786748081313e-10	6.240701189291945e-10	13.470413224358433
MLH3	0.5432202423448618	3.7824552841778547	6.598365617341682	1.2458264261157225e-10	6.33948232732063e-10	12.875635391391171
ORMDL2	0.616216828600801	4.8614343086296925	6.597697980911687	1.2509217247801273e-10	6.359438837234306e-10	12.766252925389466
LARP4B	0.4216684162579645	5.118506697558793	6.597415344802498	1.253084913207882e-10	6.368444676128087e-10	12.756144560567655
WHSC2	0.4681680453722481	4.164173631337416	6.596276264923711	1.2618402467546705e-10	6.410937103667948e-10	12.812372054921473
CATSPER2	0.9533619225046152	-0.814941841340799	6.595565867774111	1.267330937017687e-10	6.436821735093268e-10	13.480640084355255
ANXA2P2	0.9729885576811048	5.992976947821442	6.59538683874725	1.2687183529539902e-10	6.441856021963139e-10	12.752207328391737
ZNF555	0.7272629197702709	0.9052983711879269	6.592969448509103	1.287598838893743e-10	6.533682988536015e-10	13.314417139019067
RGL2	0.6496948269414178	4.795358738645728	6.590366360749167	1.3082378497168716e-10	6.636296711605896e-10	12.725552681733449
MPP3	1.7093579251851443	-0.5490420359618181	6.590268629144316	1.3090190178043437e-10	6.638188144561142e-10	13.430738538541597
RRP7B	0.8928805071674831	1.0443978980659245	6.5884487792524595	1.3236489226089274e-10	6.710285058863718e-10	13.271274922238025
ALKBH6	0.7471065571750519	2.89840928874783	6.5874049079722585	1.3321129296941778e-10	6.746882246407459e-10	12.968596960112396
FBXL22	0.9601549042644288	-1.7626527658177358	6.584911162562643	1.352548395815363e-10	6.846118250051735e-10	13.47762053305354
SPAG5	1.1068698635495537	4.375716954625811	6.5848030140883855	1.3534415606058658e-10	6.848506969290435e-10	12.721986906590965
ABHD4	0.7042711468946612	5.047334890949097	6.583461472198899	1.3645691494097135e-10	6.900517956797238e-10	12.674358911922845
ZMYM3	0.5647976685028473	4.678292001995957	6.577742700942574	1.4130192486414214e-10	7.141083911847134e-10	12.656570031443941
LOC100272146	1.0839933303944278	-0.6321056798979395	6.575918456373594	1.4288264418746025e-10	7.214242326707232e-10	13.351255909793897
ZBED5	0.5486964488668962	3.6769171883921676	6.574872844912488	1.4379647830256148e-10	7.258128358407465e-10	12.751933084461898
ZMYND19	0.6244979759803377	3.5279191949582858	6.571690008778392	1.4661360786477627e-10	7.393436838292595e-10	12.758237930118996
HSPA4	0.5503277716996546	6.505635695097178	6.566162052932012	1.5163558458070906e-10	7.634844639557658e-10	12.599719508588185
ZNF785	0.6890290782213357	1.6483674978186817	6.559860582599564	1.5756620278436044e-10	7.928540157437734e-10	13.021306619866971
C22orf46	0.5492976197816253	3.5717659772594685	6.557243585266415	1.6009550055341747e-10	8.050827862658402e-10	12.66452148843726
CABLES2	0.8127022708736322	2.7073962457090013	6.550730067244943	1.6656487496493253e-10	8.365807034846688e-10	12.786558246649708
SNRPD1	0.6563249826244961	4.479925416681794	6.5505342491042455	1.6676328324827094e-10	8.373185481934493e-10	12.508434412222087
CFL1	0.48972182134129305	8.78968184435496	6.54965451381193	1.676575180991445e-10	8.410292901128946e-10	12.673230045559439
IRF3	0.6630706503047055	5.554647445320373	6.548711452314459	1.686213447855689e-10	8.456032768426216e-10	12.463408930255488
DTNA	1.8272784117702856	3.0356004174517857	6.546686342507897	1.7070944203840263e-10	8.552832384161325e-10	12.699613191486256
ACACA	0.7690174085841726	5.2246460299852515	6.5463818745889615	1.7102556455838179e-10	8.566030895225419e-10	12.449695557640133
LYRM4	0.7259261225958484	3.858391514784401	6.545942737836624	1.7148252206229723e-10	8.586273001813453e-10	12.551344548860754
NUP43	0.5391438270571829	3.8381894166827513	6.545073944488599	1.7239010212499716e-10	8.62905874491442e-10	12.549162515543731
SHKBP1	0.6109008300158072	4.986395964955372	6.541085183817279	1.766177519548438e-10	8.832517413970626e-10	12.423596376656088
SERPINH1	0.8439750055623563	6.199990349085032	6.5408095273903815	1.769136441295806e-10	8.844594176687335e-10	12.43434690712093
BOD1	0.49763897709043814	4.685704509520062	6.5382818392076905	1.7964964983799747e-10	8.975857427984519e-10	12.42098429162543
TTLL4	1.0927345932675872	3.7702926399970025	6.53593598657724	1.8222592769324408e-10	9.101779208715091e-10	12.505199302410862
ZNF706	0.6872552375163812	5.759145519174932	6.534899493793843	1.8337573752987055e-10	9.156396623957725e-10	12.384777571400921
FIBP	0.5200945483681672	5.064647225504121	6.533050711368552	1.8544432803078048e-10	9.2540021028988e-10	12.37346036883012
CYP27B1	1.5566320070784248	-1.138025360300441	6.532149561888299	1.864608949281673e-10	9.301875513170126e-10	13.126007159062745
RBM33	0.42544182339349135	4.758233527953795	6.531188628941513	1.8755092167153706e-10	9.353383081398312e-10	12.37474116321024
ZC3H8	0.6067281837880965	1.6539850779947212	6.53062408556867	1.8819421780712326e-10	9.382586915388562e-10	12.846955115344
COCH	2.8854913446292834	0.710462963491351	6.528880527745232	1.9019468723832194e-10	9.476510037145687e-10	12.955292594160479
ZNF133	0.5615351171656933	2.7986932894284435	6.525456937248396	1.9418358674772098e-10	9.665672834603144e-10	12.61901868215503
RNASEH1	0.5029032971603757	3.2589153850119823	6.524334037613276	1.9550967665936552e-10	9.72345158497389e-10	12.524849939869586
DRP2	1.528643285507787	-4.242555309447581	6.522663757836602	1.9749863647388105e-10	9.819366458080606e-10	13.233955525800642
C8orf45	0.9855634662822796	0.1876632057116043	6.522277166648747	1.9796180654242565e-10	9.836804579835982e-10	12.968519621745218
RAD51C	0.6107270492004324	3.020073868000675	6.522270018007858	1.9797038125983108e-10	9.836804579835982e-10	12.55762782240936
NQO1	2.9685729730192714	4.361986254649511	6.519704831898502	2.0107091971351868e-10	9.984761798113581e-10	12.335656016012281
CTSL2	2.616837380091334	-0.8860261469029839	6.518946024104659	2.019971794083643e-10	1.0027695092583777e-09	13.031428290184516
PTPDC1	0.8195715678369375	1.1482058056870166	6.518463568520912	2.0258827614607788e-10	1.0053968844880752e-09	12.843161943793472
BRMS1	0.651964367232531	5.190042810021076	6.518407006971695	2.026576853934984e-10	1.0054344367187969e-09	12.284028861580502
AGAP7	1.008698357458706	-1.8807410100137805	6.517037342844091	2.0434559823025002e-10	1.0128813219595747e-09	13.083369395074518
TRIP4	0.3483809159679132	3.8346089906262457	6.516159499466541	2.054346524223217e-10	1.0170391531918714e-09	12.378025431178429
TRIM46	1.2865247377859461	-2.038559079416987	6.508778386660251	2.1481957517903826e-10	1.0618840538950453e-09	13.044097713341122
ANKRD13D	0.7779978434542301	3.320980221825262	6.507647523059018	2.162940899135384e-10	1.0678740703960848e-09	12.414641087597294
C20orf72	0.4804899009416608	3.756793937152412	6.506986957032957	2.1715997680948098e-10	1.0718235892436374e-09	12.33564567264274
CNTD1	0.8531697618855718	-0.44705772826189905	6.506402420073493	2.1792903612826134e-10	1.0749667079409203e-09	12.926793226472423
TSEN2	0.582428895370509	2.1564637422548785	6.505187089400999	2.195365695729031e-10	1.082239402097107e-09	12.6167017300718
OSTBETA	2.311878716908515	0.4916565511898188	6.504919364029809	2.198922526234757e-10	1.0836642143535822e-09	12.83663693799039
LRRC37B	0.8080157349747237	0.7604965820350199	6.50292899669433	2.2255429841489046e-10	1.0961186863463464e-09	12.796564342225468
PHF14	0.43394493003812507	4.71088631250943	6.50143406801507	2.245744620228859e-10	1.1053986084069268e-09	12.200989507373043
CSMD1	3.2906391133961335	-2.6643809287461826	6.501355046427007	2.246817461482111e-10	1.105591957892741e-09	13.035424008548656
RRP15	0.5428474995164132	4.101344493478498	6.499819272799869	2.2677680269350858e-10	1.1145578772368141e-09	12.245668319307935
NCOR2	0.5285683609634537	6.049170501729414	6.4996107341141345	2.2706275755741083e-10	1.1156199191200924e-09	12.184143157995083
C1orf96	0.8330869251031356	2.6435545310508055	6.499230000451186	2.2758574364457854e-10	1.1178516677261506e-09	12.493413869984385
ZNF8	0.6820895853739167	0.5989221402635199	6.4961674606954425	2.3183570134493663e-10	1.138038898691419e-09	12.774021666506675
TIPIN	0.7187116803763934	1.2663655472893236	6.494698964375852	2.339010672274057e-10	1.147830833378558e-09	12.687964798688725
USP22	0.6197593315674039	6.614572763782383	6.493559842966136	2.355155952645447e-10	1.1554051140045168e-09	12.174468780462675
LOC388242	1.3720997567605573	-2.1758510161836635	6.493492388118413	2.356115438890024e-10	1.155527143453213e-09	12.962267182820563
LOC339047	0.6763447990237248	4.2744683023828385	6.493005773512857	2.363048467250279e-10	1.1582285794559856e-09	12.18611028787306
ELFN2	2.9374444633607566	0.5290094519044397	6.491982316172656	2.377695469425814e-10	1.16505644791817e-09	12.756603353216283
SYCE2	1.2116766879051692	-1.859393915752388	6.491898060722146	2.3789052310808254e-10	1.1652980188885825e-09	12.934320005595158
C1QTNF6	0.9467978972487447	3.6183967342307652	6.48687820123328	2.4520808973396553e-10	1.2000581345258313e-09	12.23928136170967
GABPB2	0.8118690592917133	1.285862688781604	6.486518364467725	2.457410251736919e-10	1.2023044198838046e-09	12.637231512217857
NUP62	0.522127510041976	5.25590400048578	6.4819582155348545	2.5259398008982e-10	1.2336055657255311e-09	12.067506054599512
RBM12B	0.6439892484927645	2.7817283957945746	6.481425231962243	2.5340706745136863e-10	1.2372048356229282e-09	12.361953136214375
TIPRL	0.4349328794479117	5.139191497299131	6.478084996584042	2.585614565426896e-10	1.2619910418706239e-09	12.046407829827332
C17orf55	1.4066758125492687	1.547966289947555	6.476869840572939	2.604619658052729e-10	1.2708855462371328e-09	12.544831867444385
SF4	0.42445217377136224	4.463862881294621	6.475407906284265	2.6276658771599217e-10	1.2813614826294543e-09	12.064603461206328
WIZ	0.460635118930826	5.147077243289347	6.466017181339273	2.780541075484632e-10	1.3526641772959052e-09	11.975117682245488
POLR3C	0.5715724264082351	3.9220229639566546	6.46544497917025	2.790132810943702e-10	1.3569242967491089e-09	12.065949027755345
CD2BP2	0.5478726696473117	5.357087139313381	6.456414153572976	2.9458800537505663e-10	1.4305292088971538e-09	11.916354667924901
SLC6A9	1.5853029213716114	1.0814197471435811	6.4517704784438425	3.0292506766477826e-10	1.4688206829984983e-09	12.458734367674634
TEAD3	0.587817404181143	4.192301873275069	6.450342321605585	3.055352965626973e-10	1.4801528163040324e-09	11.94346112918737
AFG3L1	0.6070309241076197	2.2075713713435117	6.447059875853715	3.1161841858109635e-10	1.5087231236722646e-09	12.265670958609835
LDLRAD1	2.422103597573893	-2.873768093214265	6.446099604135519	3.1342035064378526e-10	1.5166809916282726e-09	12.72333412150557
NME2	0.7884934767712934	7.901337030104228	6.446084566897109	3.1344864878035406e-10	1.5166809916282726e-09	11.9835897747571
TNFRSF18	1.7219216951498326	-0.7143858206440634	6.445277468805263	3.149711819490836e-10	1.5235946075954182e-09	12.587249519990946
PHF15	0.6753284010380534	3.9697011581082724	6.443511942192746	3.183270311093497e-10	1.5392075784523294e-09	11.930493817480553
CABYR	2.4519126219653415	0.11098820632952872	6.443479939174332	3.1838818343801107e-10	1.5392075784523294e-09	12.512341716994671
SERPINI1	1.3167510182654945	1.6892696479939668	6.442788277768734	3.197126472070442e-10	1.5451510755921893e-09	12.324190593367206
BAK1	0.8400827233917068	3.5672053471690797	6.44109776856243	3.2297257136946274e-10	1.5604422185214637e-09	11.978566133211054
GDI1	0.50669423094104	6.2731581854451	6.437200297705436	3.3061293882619543e-10	1.594712507177777e-09	11.825381548193157
BBC3	0.7854371669607101	2.970330272723881	6.435125124794427	3.347529464315883e-10	1.6140016023383045e-09	12.053468480809041
YJEFN3	1.5015573850543689	0.03817979291969298	6.434557539757532	3.358941077622445e-10	1.6180641197032802e-09	12.466677639262068
MUC13	3.6079551507590137	3.223960944000566	6.434348574768222	3.3631520277820603e-10	1.6196127271232444e-09	12.00073618633195
PAQR6	1.3345715437187282	0.1125951097721896	6.434112079298864	3.367923997179623e-10	1.621430510694294e-09	12.457444717225174
SAAL1	0.5903158704016267	2.7481742576032153	6.433843885292445	3.37334360277759e-10	1.62355891930012e-09	12.088720852692418
FRMD8	0.4527795519758895	4.5658740350089335	6.433257635483927	3.3852201820762104e-10	1.628792829837083e-09	11.808836579129013
C1orf131	0.646174747588288	3.3827095451544245	6.430966226361545	3.432035117397556e-10	1.6503409328201558e-09	11.95180227385745
NCKIPSD	0.5361768987801225	4.6154586464959975	6.428145660478788	3.4905326813452464e-10	1.6774779879784517e-09	11.775340859600165
GNRH1	0.9899233503925553	-1.4776835366631818	6.42793862652399	3.494864773251066e-10	1.6790635781180802e-09	12.536740653159825
GBA2	0.49683612785362286	5.314505714633936	6.427676451026237	3.5003582368358024e-10	1.6812060329239725e-09	11.747748020774516
MAP2K2	0.6185348859653796	6.616810262920285	6.423906707630654	3.5802887977218115e-10	1.718580905620349e-09	11.76469740774185
HRAS	0.7907716761864254	4.22789343077136	6.421107047136071	3.6408050190883026e-10	1.7460828318683665e-09	11.768018506775658
NFYA	0.6321860147360674	4.388281159731516	6.4208648647741455	3.64608677398747e-10	1.7481002291798374e-09	11.750711997554266
LOC399815	1.6178434519085956	-3.711706097198061	6.4205142235912085	3.6537472122546687e-10	1.751256550024658e-09	12.61534397377853
INPPL1	0.5503165270278974	5.660093473264406	6.419674740511021	3.6721514762416244e-10	1.7574871563360712e-09	11.702995855076768
IARS	0.5811980632650782	5.6484097918133545	6.419601252301986	3.673766899043377e-10	1.7577428559342916e-09	11.70236814715737
CN5H6.4	1.0454754654421428	-3.0302075735813707	6.416334824519744	3.7462772734023253e-10	1.7892766131308756e-09	12.55832245311018
FOXD4	1.3529949865118978	-2.6208338007985827	6.415554956395522	3.763795585752373e-10	1.797115672045876e-09	12.53225168085086
FAM171A2	1.6374828971015503	-1.1508088545117428	6.4116510545630385	3.8527031501966215e-10	1.8374082668200842e-09	12.420736833061913
PDCD2L	0.7114322052696225	2.4673374383260342	6.4049645087090035	4.0097859665011974e-10	1.9095225613174126e-09	11.972809145182676
PFKFB4	1.2461435646885322	1.1126266501002458	6.400249620193967	4.1243042887315527e-10	1.9617594829197654e-09	12.153901255161704
MTMR11	1.5520130590373469	2.4122069702592093	6.39981523778256	4.1350146292529276e-10	1.9662786733663087e-09	11.952876729354458
SFRP4	2.1663645575384622	0.45292768175308157	6.397699992143563	4.187559739437478e-10	1.990682638706857e-09	12.212610312086115
ARTN	1.3952469869859967	-2.4145363490764455	6.397053106119985	4.203759326207044e-10	1.9977994482746014e-09	12.41353686884154
NUP210	0.7807438629346484	5.455259976794837	6.396799185063751	4.210134885734318e-10	2.0002446806624355e-09	11.566960687971353
ATF6B	0.5269572504119902	5.983893859775854	6.393130579341761	4.3033117011188413e-10	2.042722383555916e-09	11.556233646362179
ZNF48	0.5330057953609004	2.486001726118723	6.391622426522533	4.342199620459828e-10	2.0605803102579065e-09	11.891548715599594
PKN1	0.8405995421403363	6.3559576779627	6.389505249609592	4.397372680359637e-10	2.0861536340031217e-09	11.550150142792306
STX4	0.4791760491153596	5.04542847849502	6.388799660352212	4.415912256436814e-10	2.093727076848927e-09	11.524794009171313
PRDM12	1.3070208961625833	-3.1094207752052654	6.387583217145263	4.448054615878095e-10	2.108351951747699e-09	12.395830724970013
ADCK5	0.8168225028049991	3.360357020925101	6.384955304874561	4.518276823941008e-10	2.140388828777183e-09	11.686978324779712
C9orf86	0.6398628483333164	4.691271401528336	6.384038813985309	4.5430214643711745e-10	2.1514839198294947e-09	11.512649417645857
GRM2	1.508948891009719	-2.7340791504701674	6.383848925059903	4.548164913289243e-10	2.1532925206830665e-09	12.354687407625718
GLT25D1	0.49772809030807874	6.041170289884762	6.382705855784327	4.579247520433155e-10	2.16737718157794e-09	11.497386125701961
NCBP2	0.39835200592517506	5.188671797168864	6.381115118443278	4.6228497143794766e-10	2.1867410723416216e-09	11.476958619320563
TRIM27	0.504195108097254	6.014157238440913	6.378872744208215	4.685004661345458e-10	2.215497550440793e-09	11.474115008306782
C8orf59	0.8596901211723318	4.703361237188793	6.376295857480156	4.757442886593024e-10	2.2484449549485283e-09	11.466833433699268
MSMP	0.686151044587326	-0.6185478510790635	6.374332273646361	4.813376039041234e-10	2.2735580372670653e-09	12.167771185653082
C7orf36	0.5115855378631877	2.264250185294161	6.374161928706924	4.818258605230444e-10	2.2752032647062613e-09	11.830081848874928
RAB3A	0.9443025764014119	1.2302584608883755	6.37076699338849	4.916584928028938e-10	2.31826675637745e-09	11.96776740507514
DBNDD1	1.441326778489247	4.189355818302066	6.36880565912438	4.974283175837979e-10	2.344792573869929e-09	11.467001016355256
MYO1A	2.3234831351476193	-0.6460578800243367	6.364694211267794	5.097393571614455e-10	2.4014321845061667e-09	12.113952747466609
HCG18	0.6917771284097203	2.9791960273723816	6.363913644030349	5.121101079355874e-10	2.41190212480208e-09	11.636196966635989
TREM2	1.7004523006381889	1.2443333777676944	6.361743209496619	5.187590875723244e-10	2.441095584877236e-09	11.913632309536418
PLXNA2	0.6655628356468353	4.362127395060727	6.3596358113142974	5.252958237989939e-10	2.469710671869301e-09	11.395977457326488
TIMELESS	0.6618186404128279	4.823069106166702	6.356333413172382	5.357017865315482e-10	2.5162394286543646e-09	11.344300831944942
SNAPC2	0.5364312654544636	3.2891191184680264	6.355961801166896	5.36885308743878e-10	2.5205548222806725e-09	11.5313811471084
SPOCD1	1.727654525783286	-2.274569670010608	6.3536519478418985	5.442994386406802e-10	2.5538875247965886e-09	12.15477365255108
ZNF322A	0.49337693445053654	3.918271109394551	6.35247626763608	5.481115280705648e-10	2.5710320898359035e-09	11.406000003675269
DUSP5P	1.9140272001668714	-3.7221411140382834	6.351844145539276	5.501719501664994e-10	2.579208640659443e-09	12.219377885437428
LOC151162	0.8193598176242207	3.925659598162884	6.351695106083796	5.506588528996028e-10	2.5807470828601164e-09	11.400442563812888
HOXD10	2.1156561076663003	-3.4761494318276265	6.3491028882232765	5.591952770300477e-10	2.6184898657703097e-09	12.192073759835946
ZNF544	0.8097311995186227	3.6027696950314385	6.348769560557219	5.603023170543963e-10	2.622918246665815e-09	11.433713078429506
COMMD2	0.43716487202951804	4.154280917505403	6.3469618131175265	5.663436496078224e-10	2.6500705078979915e-09	11.344093934511971
RNF207	0.8215223799426743	2.630364595751218	6.344900888395917	5.733089105675453e-10	2.680717937304329e-09	11.593010394536929
DUT	0.6540382995806846	4.990917833014999	6.343026310034172	5.797171857436911e-10	2.70912388784735e-09	11.260290723733007
MEF2D	0.5461121598793683	5.582966506452936	6.339336900044752	5.925350181998184e-10	2.7658439063717045e-09	11.23381504733292
ZNF26	0.5769959878329647	2.376168099634055	6.338966016641982	5.938387970821022e-10	2.7703389276788573e-09	11.605924222585289
LOC100288778	0.8085663848904079	3.8192079692259546	6.3363740243996105	6.030292562187437e-10	2.811600128363733e-09	11.32694241330449
KIAA1429	0.5240015046917703	5.417758741778033	6.335650448282474	6.056196191263341e-10	2.822868052682322e-09	11.211225367788913
WDR52	0.9761161686338486	1.2185176723227928	6.334187406517492	6.108905585688683e-10	2.8466204360024827e-09	11.757530482968887
UCN2	1.5366704320557458	-4.298307722103197	6.332422279772451	6.173096387399959e-10	2.8757077669440838e-09	12.133238206449454
SNX8	0.6463455403426899	3.750163774202775	6.332166095042937	6.182467544089868e-10	2.879248276477029e-09	11.313307965104789
VPS39	0.38414045481859205	5.234306637926212	6.331560797868945	6.204664494190395e-10	2.8887581714360664e-09	11.188461438116914
RRP12	0.7220136139201507	4.643286674201861	6.330601457466608	6.240004554882991e-10	2.9043800187027673e-09	11.205234954317078
BDKRB1	1.7054812808397088	-1.6679366675981417	6.329276408960218	6.289140810540444e-10	2.9264124584363638e-09	11.977815164749572
C5orf28	0.5818011370669889	2.7355182077835924	6.328458949925676	6.319643061886665e-10	2.938923252292718e-09	11.477761072842064
PRR12	0.6224989818954842	4.028156308344068	6.3269460236787225	6.376478195738991e-10	2.9636587337428393e-09	11.243359730918684
ANKRD36	0.8753218985167415	0.5185658396297416	6.326179998619467	6.405445509017682e-10	2.975910261941967e-09	11.791785447595323
OLA1	0.5123484415226498	5.416474613826829	6.325752122718787	6.421681720038084e-10	2.982110865592093e-09	11.153920944106584
PDCD6	0.4526173219102194	5.796100780912815	6.324256259152934	6.478761169484289e-10	3.0077583978719466e-09	11.15057013989179
SMC1B	2.25455811686492	-2.828672457315886	6.319432818292092	6.66621900496429e-10	3.092136621475305e-09	11.988946251096067
STK39	1.6100819621044096	2.275252294271744	6.317158366572665	6.756445514380714e-10	3.131308186225817e-09	11.498034789264423
BCAP31	0.7044485688584672	8.066779697425867	6.317038026128249	6.76125252553366e-10	3.13264301966732e-09	11.24540220755718
IFT172	0.6434154732453194	2.831945454448358	6.316802091626297	6.770686672326874e-10	3.136120339563827e-09	11.3918114731586
CCDC15	0.8258261139680061	0.5985260372030019	6.315862889420795	6.808369819038128e-10	3.151778944132172e-09	11.72399898492084
RBM15B	0.377539145341415	5.4555283502482235	6.3150264778320855	6.842101546537635e-10	3.1664926542444886e-09	11.092007764665972
ABCD1	0.7986244347671598	4.678127783673792	6.313137702957237	6.918877180587705e-10	3.2011128401250686e-09	11.102031659192356
CYP2W1	1.7361327737168577	-3.6416315718915433	6.312588597649537	6.941355224268369e-10	3.210598954086917e-09	11.990571760157717
DNM1L	0.4525059673409375	4.8553471407858	6.309995498053408	7.048475392821036e-10	3.2582915250635316e-09	11.074445100302302
STOML1	0.646797310714573	3.9350813576578556	6.309869660726481	7.05371466350437e-10	3.2597866116899957e-09	11.157077424980015
SIX5	0.5584491281395074	4.432739855178462	6.309106743709805	7.085560640055432e-10	3.2735733130440813e-09	11.096909740427282
ACTR5	0.6089933870811177	2.7408580500813056	6.308786814763285	7.098957087473111e-10	3.278830804776643e-09	11.363158812876856
PI15	2.4542602104354465	-1.5366258724197766	6.308734539142463	7.101148390276313e-10	3.278911403837327e-09	11.851512110151386
ZNF764	0.5059743762817237	2.7706244674056797	6.30530771693712	7.246248483362366e-10	3.3421136976597262e-09	11.337360463126762
ENTPD1	0.5541811224402515	4.20040491697344	6.303714597478153	7.314689569727721e-10	3.37272328487332e-09	11.088732483843849
PPIAL4C	0.6317554956782303	0.1353993750193977	6.299319335668676	7.506809899906448e-10	3.454449910916474e-09	11.674803143125509
PYCRL	0.8217022932286446	4.504952382349055	6.297602760284853	7.58317654497576e-10	3.4886045350372353e-09	11.024607302065967
WDR8	0.48502558136353446	3.4332536627862584	6.296867974470484	7.616097496761795e-10	3.5027585036026383e-09	11.163454200808447
IMPDH2	0.7264694339698963	6.255446578698895	6.296476778770748	7.633681447210433e-10	3.509852742328824e-09	11.006145570268858
TMEM136	1.1597361877129713	0.8701201436344206	6.29622610160082	7.644970081523507e-10	3.514049295601051e-09	11.581115182421017
CDC23	0.4588798069641724	4.637283273040233	6.294279110332593	7.733206188788517e-10	3.5505920987665555e-09	10.995865470658774
MICB	1.1400879406718543	1.4635659997966037	6.292761534758802	7.802672115115896e-10	3.5794538162402434e-09	11.486156973665935
LASP1	0.5182363145564244	7.85517502989451	6.289420056871195	7.957785954179179e-10	3.64752421886228e-09	11.068922207322876
ALG6	0.48558598746927784	3.427300598582964	6.2854260929691055	8.14715184525956e-10	3.730115311186425e-09	11.098663943918702
HIST1H3D	1.5528192087992077	-1.1569307461625407	6.283249779827791	8.2521866489569e-10	3.77607797744839e-09	11.68064381378743
MFGE8	0.989845069718589	4.097244465060344	6.280789347145475	8.372530513264763e-10	3.82871521400247e-09	10.968599394785786
CASKIN1	1.7707268855117646	-3.6864124579413424	6.2804581380867255	8.388861117031447e-10	3.834301491163826e-09	11.809313476087238
ALMS1	0.534804884840558	3.4505003068500706	6.280317318636925	8.395813806805419e-10	3.836400811440206e-09	11.065124309456257
RPP21	0.7389478735601767	3.9355959182129845	6.279328452647763	8.444796278774724e-10	3.855532094926129e-09	10.981081077920962
HCN3	0.8747421243032254	2.5360991151668393	6.2791272371166285	8.454797478453856e-10	3.859014525679472e-09	11.231465383619414
ACCN2	2.0910045403417463	-0.37796353707844055	6.277643104473574	8.528923633900699e-10	3.891755274767263e-09	11.593513687849104
PLEKHA8	0.8438740490700118	0.8083411337683397	6.276876017674764	8.567485341515867e-10	3.907157831202383e-09	11.477169083507558
NUP155	0.672721615587033	3.3120016802434624	6.273888387817142	8.719307701347581e-10	3.975280555482585e-09	11.053337079649596
IK	0.3916222559854523	6.039460154654203	6.270760125024914	8.881098302931305e-10	4.044496950932392e-09	10.849610429474494
SYN3	1.6842903734956476	-2.402437890846458	6.270712879829295	8.883564160277755e-10	4.044496950932392e-09	11.686827153960998
NME2P1	0.9628848436222955	1.3842715865669235	6.269344410699191	8.955279860386136e-10	4.074865378397924e-09	11.362739082788103
FAM49B	0.6988186093954059	4.5797776837906055	6.268563717724211	8.996446193135066e-10	4.091306914908808e-09	10.851954649299618
TKT	1.1000353675319845	7.590774781056862	6.2681387086216525	9.018934934152825e-10	4.1003871409244014e-09	10.926170710506964
CCDC130	0.5534210977976013	3.8667768807289193	6.267038433537854	9.077410287348466e-10	4.124665635877903e-09	10.92012540093237
CEMP1	0.8037584469249106	3.4507952665501636	6.262414680387923	9.32722715857876e-10	4.234628850716935e-09	10.962290971527189
GGPS1	0.4799279677672046	4.345348203225143	6.260703236722336	9.421390603549361e-10	4.274992141571463e-09	10.826441728556244
C14orf143	0.6701503170538	0.5655255457921781	6.259803187862873	9.471283824506225e-10	4.294036040681043e-09	11.405977984830082
ADAMTS7	0.9208956319212155	1.3403308044897855	6.255959692062223	9.687269296542646e-10	4.389510151148003e-09	11.292081311222459
PPP1R16A	0.9080837163126594	6.303463630038799	6.253511620341708	9.82734376500032e-10	4.4492607889550314e-09	10.761395650423715
POLR2J3	0.7241214041225299	4.401690802267399	6.253154767407835	9.847927098791584e-10	4.457338495884008e-09	10.77789804115071
CLEC2D	0.6293217830953299	3.2952420294141587	6.2522429677689075	9.90071164996914e-10	4.479316031839246e-09	10.93229681246622
BAT2	0.5288423748706776	6.984590395517142	6.2520849385339226	9.90988815143576e-10	4.4816400991945075e-09	10.791417486960778
TRIM66	0.7877975078526234	2.595478515529561	6.251366091059368	9.951735606086915e-10	4.499313611895469e-09	11.061138902313134
BOLA1	0.6997140583576535	3.9519580005738058	6.250035221158514	1.0029668656597687e-09	4.533287545703787e-09	10.810779477804466
TCFL5	0.5820436477829265	3.191636146173069	6.249040619275497	1.0088300154605056e-09	4.558520953684519e-09	10.93328518554772
FOXK2	0.5473729154409703	5.03653120642459	6.248406971633815	1.0125828266660366e-09	4.574207167528875e-09	10.713588362902797
SCML2	1.1030446243813736	1.0797126626793387	6.247048377224737	1.020675276746257e-09	4.608202901788572e-09	11.27462749542584
TBKBP1	0.9058977133548691	2.3732273348693798	6.243930358496104	1.039487753607488e-09	4.69053341608397e-09	11.059951402163454
ARID3A	1.5452497080672531	1.3543709795195036	6.241435994200909	1.0547813296055925e-09	4.754265277717694e-09	11.20724960112469
DZIP3	0.6470056380099987	2.9142523283485757	6.240608434137944	1.05990378262762e-09	4.773383849850373e-09	10.938248598016463
ANGPT2	1.1370142526462725	2.185882738183085	6.240014755390952	1.0635935375954206e-09	4.787348763628557e-09	11.07092757831238
LRRC37A3	1.1198734739321867	0.8153758647845084	6.238952822040759	1.0702249005101983e-09	4.8158639447812914e-09	11.259677000920052
OAZ3	1.0889151366045522	-0.5465553874617427	6.234980885137992	1.0953886599212428e-09	4.925007973727756e-09	11.36279741302643
ZNF623	0.6958141408643961	2.9565788857152593	6.234306191009282	1.099720246899756e-09	4.941750075759048e-09	10.894049878790462
KIAA0196	0.6443811393102905	5.065976974750684	6.231929546890208	1.1151123914769291e-09	5.0081484145392025e-09	10.618505362519722
CD58	0.6915070303952802	2.474829530826597	6.229946215801464	1.128118457663202e-09	5.062365411175362e-09	10.961429600138892
PRKDC	0.6972103668187488	6.278351781010429	6.226159243723709	1.1533657816595362e-09	5.1642580220932905e-09	10.603795236003801
PHF12	0.4148380194634198	4.46478812311777	6.223247488995718	1.1731532734489088e-09	5.2475365395655264e-09	10.601359940630921
RRM1	0.5666792004218317	5.0361813331218865	6.222275486320387	1.179832387123644e-09	5.274048652696234e-09	10.564211657518548
SNX15	0.5534015623255519	4.003844599514258	6.2201544900553	1.1945362303312584e-09	5.33684254815213e-09	10.633058568322038
PDIA2	2.599195750118891	-2.7889675040470805	6.2198506132085045	1.1966574910700827e-09	5.3448509587410455e-09	11.41970130874484
DUOX1	1.6060308327157355	-0.02387281730641112	6.219424126821212	1.1996408642350524e-09	5.35670452368401e-09	11.23291023020212
BAT4	0.661447761464597	4.456402074805911	6.21792178368397	1.210208186752277e-09	5.402406562388391e-09	10.57168793724044
ADAT2	0.7959261514828602	1.6733757836905576	6.217596236108062	1.2125100302922246e-09	5.411196286711773e-09	11.026105499124466
ABCB9	1.0178465743134468	0.9425815198269504	6.217314913709202	1.2145026211967444e-09	5.417114846479197e-09	11.121774759842697
PMS2	0.4088310634249579	3.9328063760368868	6.2171494385742205	1.215676168366479e-09	5.42086208044493e-09	10.625485076439542
EP400	0.4732779151165607	4.685395723320356	6.215631530097772	1.2264930445671986e-09	5.467596358259807e-09	10.542051604811066
RRS1	0.9135480178079698	4.434765369113356	6.213568061477868	1.2413488047304473e-09	5.5323050623102e-09	10.548726508235951
MNS1	1.7542878234537185	0.8496127306314175	6.212622913730733	1.2482119556741149e-09	5.559843828862948e-09	11.105957971673785
NFKB2	0.686722683151566	5.624777325080595	6.211951296489115	1.2531114231688637e-09	5.578610492299942e-09	10.502242814616285
TRMT61A	0.604757801510003	4.2846483100302395	6.208493892608162	1.2786325214309172e-09	5.6891098887312134e-09	10.53399262964016
KCNK9	2.545026220248846	-3.245247984663094	6.207842530741438	1.2834971986500399e-09	5.709192190328959e-09	11.37599418259272
PRR7	1.3096642858322953	0.48020573694566676	6.20633272299634	1.2948428820205411e-09	5.754935914677408e-09	11.110462562386186
PTK2	0.5895513879589878	5.8780984466761845	6.2059341581244	1.2978542906226845e-09	5.766743661367479e-09	10.473656261155806
PGC	4.226571877737081	-1.5749742346640863	6.2046287033641745	1.3077658726414517e-09	5.809196053935717e-09	11.261026748559441
ZNF250	0.5641742642093079	2.210870521224063	6.2016336057581345	1.3307866172973428e-09	5.90661447557199e-09	10.847961927530212
GNA12	0.6021710388210204	5.00613280441214	6.197120930216874	1.3662220861792253e-09	6.0556266840517575e-09	10.421833279954177
ISL2	1.963552674882611	-3.4162895285992625	6.195651538650205	1.3779583339753683e-09	6.102655024181841e-09	11.315892170853262
WDR5	0.5312421375697784	5.220742826730713	6.195404893646399	1.3799379663201846e-09	6.109758021904564e-09	10.40735338695629
ANKRD39	0.6193853731892691	3.451097702108255	6.195291858270672	1.3808461448862762e-09	6.112114517713335e-09	10.579051316549522
S100A10	1.0467646633015626	6.642030104072323	6.1938763236608025	1.392268828737391e-09	6.1609979906403115e-09	10.438381575176821
C20orf27	0.7107451285146542	4.587309311018369	6.192670813022633	1.4020695525265561e-09	6.200992052496396e-09	10.417855083483659
CIC	0.45896944157205777	5.440566571116624	6.191794529479273	1.409236004070364e-09	6.230992372634207e-09	10.385769727927551
IFT81	0.9024204657717436	2.2052453852018807	6.190115639426786	1.4230665805240276e-09	6.2880797817992915e-09	10.783560777707223
LOC493754	0.4203769215470099	3.510194559593262	6.189561194425618	1.427663154689886e-09	6.303896678149963e-09	10.536013809961242
TCEB1	0.7198713475827994	5.058329998046776	6.188302123895973	1.438155360981176e-09	6.3467779204212696e-09	10.370149582480003
LOC286467	1.5664370207767488	-3.7543579502277917	6.185265493431135	1.4637717817023543e-09	6.458073711510686e-09	11.2738840410685
ANO2	1.8302711351399346	-2.2774358498317326	6.181095876369809	1.4996742171211588e-09	6.611090949554176e-09	11.17176234291633
TATDN1	0.6877492143319839	3.7096091005811846	6.180011835519404	1.5091485227734956e-09	6.651053587219162e-09	10.44788418065973
S100PBP	0.5265274508428455	3.077155294558413	6.179940538668789	1.5097736909377895e-09	6.652005600885253e-09	10.561436195037615
CLK2P	0.7551611433100813	-1.4255013843758915	6.178924043473525	1.5187144505481678e-09	6.6895853527532144e-09	11.106105287115438
SPDYA	0.9241391587248187	-1.836725069429408	6.1754552316887725	1.5496165873563018e-09	6.816468202716113e-09	11.113066632402962
WNK4	2.7571799576796705	0.1262013988735869	6.175315466885582	1.5508744943850623e-09	6.820156215772881e-09	10.969651981495
VPS33B	0.380806113327409	3.2757457627414834	6.174475840826572	1.558452318871044e-09	6.851627312116126e-09	10.492906943419676
C1QL4	1.9420531397535878	-3.481841255201787	6.174332365248546	1.5597508376580012e-09	6.8536294915253476e-09	11.199233885578755
SSR3	0.4216113746533283	6.8983229719264445	6.168832154327247	1.6103359855672143e-09	7.072080619489944e-09	10.311598964747589
DKC1	0.5189911955158069	5.056824936996652	6.1657687381860375	1.6392020768025787e-09	7.196907200825364e-09	10.242377891020567
FAM24B	1.5499790568765008	-1.7279741351134779	6.163668531876212	1.6592837371788414e-09	7.281143049677086e-09	11.03984153976861
CRIP3	1.59232983289962	1.618527301361729	6.159173588908211	1.7030751401536438e-09	7.463233323077613e-09	10.703163418388247
FUT2	1.9370014624321448	-0.7425712715983903	6.1565717404038205	1.7289376420925892e-09	7.572286482286961e-09	10.933490874460544
PPP2R5D	0.48124138635902725	5.38281889732293	6.156529782474632	1.7293578366792648e-09	7.572286482286961e-09	10.18578580528936
CLCNKA	2.053867134217689	-2.6062751360429464	6.1563360632080935	1.731299165416067e-09	7.576705741947354e-09	11.051658009663381
ZNF34	0.6217283069866057	2.116132651249447	6.156147784323044	1.7331880162464301e-09	7.582930777215947e-09	10.606749039493192
LOC100132111	1.4005687443723294	-1.8985698156550261	6.155921760111427	1.735458197366467e-09	7.590820385467855e-09	11.007083926255973
C14orf33	0.7816813828916467	-0.09084848137220894	6.155296461987668	1.741753835205528e-09	7.616308190632457e-09	10.876108771712861
ELMOD3	0.46333929218570447	3.4807925303942127	6.154179619686852	1.753054059905848e-09	7.661600243534752e-09	10.340755137572891
NPM1	0.6132312651487322	7.877750292308397	6.154024727581608	1.7546269101490078e-09	7.66641341177172e-09	10.298393750623749
UBE2M	0.5763401617398216	5.45538228779112	6.15114680518538	1.784103012305421e-09	7.788922334602991e-09	10.155431771940659
KIAA0226	0.42883024004470105	3.3846563312709566	6.1465647256523415	1.8320352848029151e-09	7.989600230774087e-09	10.315063968224328
OSR2	2.320350974615753	-1.8672065742796313	6.146442443595672	1.8333315529436442e-09	7.993109248527157e-09	10.95190828675956
SNAP47	0.5488946008215612	4.909343729980756	6.145622680457224	1.8420447553663525e-09	8.028944673658487e-09	10.13345478194432
CETN2	0.5773630736996509	4.724672034889635	6.145349201059967	1.8449605452314648e-09	8.039498403745151e-09	10.140950901687798
UBXN11	0.8025196839184003	3.26554550922969	6.1452689070879325	1.8458174823059346e-09	8.041077338512832e-09	10.32962119178568
CABP1	1.375578758935812	-3.541842465639166	6.144761182722825	1.8512451866013066e-09	8.062562079765348e-09	11.036457155096562
LEPRE1	0.5520779913081482	5.101237875763501	6.142373646533317	1.8769785141185894e-09	8.170258817279793e-09	10.109002112277736
C3orf26	0.5608290633679731	3.463258541007994	6.140574037820138	1.896605894000935e-09	8.251276056908538e-09	10.26704713420449
FTHL3	0.7636245156162551	4.20581709500274	6.14050869261476	1.8973223423240805e-09	8.252184762307356e-09	10.156933843183413
ARL2	0.808025684774929	4.295606857349532	6.138446117948896	1.920073018560265e-09	8.346670357153152e-09	10.13582011939152
USP14	0.4434566522547412	5.227962933134773	6.136324357856575	1.9437548008301365e-09	8.447357805906537e-09	10.07264253212352
XPO6	0.39617933275299144	5.586475773493265	6.135739348144602	1.950334389175348e-09	8.473686931911493e-09	10.069616356373423
SGK494	0.8785800586846683	-0.27698030656944644	6.132157401160824	1.9910978878290725e-09	8.646172398591095e-09	10.761407226308062
C7orf27	0.49570545544812283	5.565857575260642	6.130392400400986	2.0114892459677776e-09	8.730056636664209e-09	10.039214372319886
PRR11	1.9964324000773104	-1.5612725916395032	6.1254123907266305	2.0701311990464028e-09	8.9821705455288e-09	10.814453261440876
TBX4	2.543986172897182	-3.335514131160739	6.122424475514529	2.106114080739372e-09	9.133422972702243e-09	10.901303650509442
NPIP	0.6310098496582528	3.9811540524874376	6.121792393247323	2.1138041130547612e-09	9.161884102917703e-09	10.078739137818872
[truncated: 14,259 more rows]
